# Supplementary material for: Small sight—Big might: Economic impact of bird tourism shows opportunities for rural communities and biodiversity conservation
Source: PLoS One. 2022 Jul 6;17(7):e0268594. doi: 10.1371/journal.pone.0268594 (PMC9258859; doi:10.1371/journal.pone.0268594)
Supplement: S1 Dataset — (CSV) [file pone.0268594.s006.csv]

Intercept_Online	MONTH	MGinfo_r2_c1	DepartMode	DepartMode_6_other	ModeAir	ModeAirF	ModeIntAir	ModeCruise	ModeCruiseName	ModeFerry	ModeHighway	Vehicle	Vehicle_5_other	Q1	Q2a	Q2aa	Q2b	Q2c	Q3	Q3_5_other	Q3a	Q3a_5_other	Q4	Q4a_1	Q4a_2	Q4a_3	Q4a_4	Q4a_5	Q4a_6	Q4a_7	Q4a_8	Q4a_9	Q4a_10	Q5	Q6	Q6_1_other	Q7	Q8	Q9a_1	Q9a_2	Q9a_3	Q9a_4	Q9a_5	Q9a_6	Q9a_7	Q9a_8	Q9a_9	Q9a_10	Q9a_11
Intercept	7	7/8/2016	1		1	AK 182								2	1		3		1				1	0	0	0	0	0	0	1	0	0	0	1				7	0	0	0	0	0	0	0	0	0	1	0
Intercept	7	7/8/2016	1		1	AA2571								1	1		38		1				1	0	0	0	0	0	0	0	1	0	0	1				6	0	0	0	0	0	0	0	0	0	0	0
Intercept	7	7/8/2016	1		1	AA2571								1	1		9		4				1	0	0	0	0	1	0	0	0	0	0	1				12	0	1	0	0	0	0	0	0	0	0	0
Intercept	7	7/26/2016	1		1	AK84								1	1		5		1				1	0	0	0	0	1	1	0	0	0	0	2	1	10	1	7	0	0	0	0	0	0	0	0	0	0	0
Intercept	7	7/26/2016	1		1	AK84								2	1		47		1				1	1	0	0	0	0	1	0	0	0	0	2	2		2	6	0	0	0	0	0	0	0	0	0	0	1
Intercept	7	7/26/2016	1		1	AK84								2	1		47		1				1	0	0	0	0	0	0	1	0	0	0	2	1	7	2	7	0	0	0	1	0	0	0	0	0	0	0
Intercept	7	7/26/2016	1		1	AK84								3	1		47		1				2											2	1	16	2	14	0	0	0	1	0	0	0	0	0	0	0
Intercept	7	7/26/2016	1		1	AK84								2	1		17		1				1	0	0	0	0	0	0	1	0	0	0	1				14	0	0	0	1	0	0	0	0	0	0	0
Intercept	7	7/26/2016	1		1	AK84								2	1		12		1				1	0	0	0	0	1	0	0	0	0	0	2	1	15	2	6	0	0	0	0	0	0	0	0	0	0	0
Intercept	7	7/26/2016	1		1	DL36								1	1		9		4				1	0	0	1	0	0	0	0	0	0	0	1				11	0	1	0	1	0	0	0	0	0	1	0
Intercept	7	7/26/2016	1		1	DL36								1	1		44		1				1	0	0	0	0	0	1	0	0	0	0	1				7	0	0	0	1	0	0	0	0	0	0	0
Intercept	7	7/26/2016	1		1	DL36								2	1		47		1				1	0	0	0	0	0	0	1	0	0	0	2	1	25	2	14	0	0	0	1	0	0	1	0	0	0	0
Intercept	7	7/26/2016	1		1	DL36								1	1		26		1				1	0	0	0	1	0	0	0	0	0	0	1				7	0	0	0	1	0	0	0	0	0	1	0
Intercept	7	7/26/2016	1		1	DL36								1	1		47		1				1	0	0	0	0	1	0	0	0	0	0	1				4	0	0	0	0	0	0	0	0	0	0	0
Intercept	7	7/29/2016	1		1	AS 110								3	1		47		1				2											1				4	0	0	0	0	0	0	0	0	0	0	1
Intercept	7	7/26/2016	1		1	UA 1197								1	1		30		1				1	0	0	0	0	0	0	0	1	0	0	2	1	3	2	12	0	0	0	1	0	0	0	0	0	0	0
Intercept	7	7/26/2016	1		1	UA 1197								2	1		43		1				1	0	0	0	0	1	0	0	0	0	0	1				5	0	0	0	1	0	0	0	0	0	0	0
Intercept	7	7/29/2016	1		1	AS 100								1	1		9		1				1	1	0	1	1	0	0	0	0	0	0	1				13	0	1	0	1	0	0	0	0	0	1	0
Intercept	7	7/29/2016	1		1	AS 100								1	1		22		4				1	0	0	0	1	0	0	0	0	0	0	2	1	2	2	7	0	1	0	0	0	0	0	0	0	0	0
Intercept	7	7/29/2016	1		1	AS 100								1	1		32		4				1	0	0	1	1	0	0	0	0	0	0	1				7	0	1	0	0	0	0	0	0	0	0	0
Intercept	7	7/29/2016	1		1	AS 100								1	1		5		4				1	0	0	1	0	0	0	0	0	0	0	1				7	0	1	0	0	0	0	0	0	0	0	0
Intercept	7	7/29/2016	1		1	AS 100								2	1		3		1				1	1	0	0	0	0	0	1	0	0	0	1				60	0	0	0	0	0	0	0	0	0	0	0
Intercept	7	7/29/2016	1		1	AS 100								1	1		47		1				1	0	0	0	0	0	0	1	0	0	0	2	1	6	2	7	0	0	0	0	0	0	0	0	0	0	0
Intercept	7	7/29/2016	1		1	AS 100								1	1		37		1				2											2	1	4	2	5	0	0	0	0	0	0	0	0	0	0	0
Intercept	7	7/29/2016	1		1	AS 100								3	1		40		1				2											1				2	0	0	0	1	0	0	0	0	0	0	0
Intercept	7	7/29/2016	1		1	AS 110								1	1		37		1				1	0	0	0	0	0	1	0	0	0	0	2	1	7	2	15	0	0	0	0	0	0	0	0	0	0	0
Intercept	7	7/29/2016	1		1	AS 110								1	14				4				1	0	0	1	0	0	0	0	0	0	0	1				8	0	1	0	1	0	0	0	0	0	0	0
Intercept	7	7/29/2016	1		1	AS 110								2	1		26		1				1	0	0	0	0	1	0	0	0	0	0	2	1	22	2	14	0	0	0	1	0	0	0	0	0	0	0
Intercept	7	7/29/2016	1		1	AS 110								4	1		26		1				1	1	0	0	0	1	0	0	0	0	0	2	1	24	2	4	0	0	0	1	0	0	0	0	0	0	1
Intercept	7	7/29/2016	1		1	AS 110								1	1		26		1				1	0	0	0	0	0	1	0	0	0	0	1				16	0	0	0	1	0	0	0	0	0	1	1
Intercept	7	7/29/2016	1		1	AS 110								1	1		5		1				1	0	0	0	0	1	0	0	0	0	0	2	1	2	2	6	0	0	0	0	0	0	0	0	0	0	0
Intercept	7	7/29/2016	1		1	AS 110								1	1		5		1				1	1	1	0	0	1	0	0	0	0	0	2	1	1	2	10	0	0	0	1	0	0	1	0	0	0	0
Intercept	7	7/29/2016	1		1	AS 110								1	1		37		1				1	0	0	0	0	0	0	1	0	0	0	2	1	2	2	9	0	0	0	0	0	0	0	0	0	0	0
Intercept	7	7/11/2016	1		1	AK 146								2	1		47		1				1	0	0	0	0	0	0	1	0	0	0	1				12	0	0	0	1	0	0	0	0	0	0	0
Intercept	7	7/11/2016	1		1	AK 146								1	1		13		1				1	0	0	0	0	1	0	0	0	0	0	1				12	0	0	0	1	0	0	0	0	0	1	0
Intercept	7	7/11/2016	1		1	AK 146								1	1		6		4				1	0	0	0	1	1	0	0	0	0	0	1				9	0	1	0	0	0	0	0	0	0	0	0
Intercept	7	7/11/2016	1		1	AK 146								2	1		12		1				1	0	0	0	0	0	0	1	0	0	0	2	1	12	2	10	0	0	0	0	0	0	0	0	0	0	0
Intercept	7	7/11/2016	1		1	AM 653								2	1		43		1				2											2	1	1	2	60	0	0	0	1	0	0	0	0	0	0	0
Intercept	7	7/11/2016	1		1	AA 653								1	1		5		1				1	0	0	0	0	1	0	0	0	0	0	1				6	0	0	0	1	0	0	0	0	0	0	0
Intercept	7	7/11/2016	1		1	AM 653								1	1		43		4				1	0	0	1	1	0	0	0	0	0	0	1				10	0	1	0	1	0	0	0	0	0	1	0
Intercept	7	7/11/2016	1		1	American 653								2	1		40		1				1	0	0	0	0	0	0	1	0	0	0	1				7	0	0	0	1	0	0	0	0	0	0	0
Intercept	7	7/11/2016	1		1	American 653								1	1		5		1				1	0	0	0	0	1	0	0	0	0	0	1				7	0	0	0	0	0	0	0	0	0	0	0
Intercept	7	7/11/2016	1		1	American 653								4	1		5		1				1	0	0	0	0	1	0	0	0	0	0	1				5	0	0	0	1	0	0	0	0	0	0	0
Intercept	7	7/11/2016	1		1	American 653								1	1		31		1				1	0	0	0	0	1	0	0	0	0	0	1				12	0	0	0	0	0	0	0	0	0	1	0
Intercept	7	7/11/2016	1		1	American 653								1	1		20		1				1	0	0	0	0	1	0	0	0	0	0	2	1	1	1	15	0	0	0	1	0	0	0	0	0	0	1
Intercept	7	7/11/2016	1		1	American 653								1	1		5		1				1	0	0	0	0	0	1	0	0	0	0	1				7	0	0	0	0	0	0	0	0	0	1	0
Intercept	7	7/11/2016	1		1	American 653								2	1		33		1				1	0	0	0	0	0	0	1	0	0	0	2	1	8	2	12	0	0	0	1	0	0	0	0	0	1	0
Intercept	7	7/11/2016	1		1	UA 1562								1	3				4				1	0	0	1	1	0	0	0	0	0	0	1				9	0	1	0	1	0	0	0	0	0	0	0
Intercept	7	7/8/2016	1		1	Delta 1088								1	1		25		1				1	1	0	1	1	0	0	0	0	0	0	1				9	0	0	0	1	0	0	0	0	0	1	0
Intercept	7	7/8/2016	1		1	Delta 1088								1	1		32		4				1	0	0	1	0	0	0	0	0	0	0	1				8	0	1	0	1	0	0	0	0	0	0	0
Intercept	7	7/8/2016	1		1	Delta 1088								4	1		14		1				1	1	0	0	0	0	0	0	0	0	0	2	1	0	2	2	0	0	0	0	0	0	0	0	0	0	0
Intercept	7	7/8/2016	1		1	Delta 1088								2	1		5		1				1	1	0	0	0	0	0	0	0	0	0	2	1	10	2	14	0	0	0	1	0	0	0	0	0	0	0
Intercept	7	7/8/2016	1		1	Delta 1088								1	1		50		4				1	0	0	0	0	1	0	0	0	0	0	1				11	0	1	0	0	0	0	0	0	0	0	0
Intercept	7	7/8/2016	1		1	Delta 1088								1	1		35		4				1	0	0	1	1	0	0	0	0	0	0	1				10	0	1	0	1	0	0	0	0	0	1	0
Intercept	7	7/8/2016	1		1	Delta 1088								1	1		35		1				1	0	0	1	1	0	0	0	0	0	0	1				11	0	1	0	1	0	0	0	0	0	1	1
Intercept	7	7/8/2016	1		1	Delta 1088								1	1		44		1				1	1	0	0	0	0	0	0	0	0	0	1				7	0	0	0	1	0	0	0	0	0	0	0
Intercept	7	7/11/2016	1		1	Delta 2044								1	1		29		3		1		1	0	0	0	0	0	1	0	0	0	0	2	1	3	2	9	0	0	0	1	0	0	0	0	0	1	0
Intercept	7	7/11/2016	1		1	Delta 2044								2	1		3		1				1	0	0	0	0	0	0	1	0	0	0	2	1	1	2	7	0	0	0	0	0	0	0	0	0	0	0
Intercept	7	7/11/2016	1		1	Delta 2044								2	1		44		1				2											1				6	0	0	0	1	0	0	0	0	0	0	0
Intercept	7	7/11/2016	1		1	Delta 2044								1	1		23		1				1	0	0	0	0	0	1	0	0	0	0	1				12	0	0	0	1	0	0	0	0	0	0	0
Intercept	7	7/11/2016	1		1	Delta 2044								2	1		36		1				1	0	0	0	0	0	0	1	0	0	0	2	1	10	2	17	0	0	0	1	0	0	0	0	0	0	0
Intercept	7	7/11/2016	1		1	Delta 2044								1	1		44		1				1	0	1	0	1	1	0	0	0	0	0	1				9	0	0	0	0	0	0	0	0	0	0	0
Intercept	7	7/11/2016	1		1	Delta 2044								1	7			9	4				1	1	0	1	0	0	0	0	0	0	0	1				16	0	1	0	0	0	0	0	0	0	1	1
Intercept	7	7/11/2016	1		1	Delta 2044								2	1		43		1				1	0	0	0	0	1	0	0	0	0	0	1				8	0	0	0	1	0	0	0	0	0	0	0
Intercept	7	7/11/2016	1		1	Delta 1562								1	1		50		1				1	0	0	0	0	1	0	0	0	0	0	2	1	2	2	5	0	0	0	1	0	0	0	0	0	0	0
Intercept	7	7/11/2016	1		1	UA 1562								1	1		46		4				1	0	0	1	1	0	0	0	0	0	0	2	1	1	1	9	0	1	0	1	0	0	0	0	0	0	0
Intercept	7	7/11/2016	1		1	UA 1562								2	1		46		1				1	0	0	0	0	1	0	0	0	0	0	2	1	2	1	10	0	0	0	0	0	0	0	0	0	0	0
Intercept	7	7/11/2016	1		1	UA 1562								2	1		33		1				1	0	0	0	0	0	0	1	0	0	0	1				19	0	0	0	1	0	0	0	0	0	0	0
Intercept	7	7/11/2016	1		1	UA 1562								1	1		21		4				1	0	0	0	1	0	0	0	0	0	0	1				10	0	1	0	0	0	0	0	0	0	0	0
Intercept	7	7/11/2016	1		1	UA 1562								2	1		13		1				1	0	0	0	0	1	0	0	0	0	0	2	1	6	1	15	0	0	0	0	0	0	0	0	0	0	0
Intercept	7	7/11/2016	1		1	UA 1562								1	1		46		4				1	0	0	0	1	0	0	0	0	0	0	2	1	1	1	10	0	1	0	1	0	0	0	0	0	1	0
Intercept	7	7/11/2016	1		1	AK 146								3	1		47		1				2											1				3	0	0	0	1	0	0	0	0	0	0	0
Intercept	7	7/11/2016	1		1	AK 146								2	1		21		1				1	0	0	0	0	0	0	1	0	0	0	2	1	1	2	42	0	0	0	1	0	0	0	0	0	0	0
Intercept	7	7/11/2016	1		1	AK 146								1	1		6		2				1	1	1	0	0	0	0	0	0	0	0	1				19	1	0	0	1	0	0	0	0	0	0	1
Intercept	7	7/20/2016	1		1	AS 106								4	1		9		1				1	1	0	0	0	0	0	0	0	0	0	2	3		2	60	0	0	0	0	0	0	0	0	0	0	0
Intercept	9	9/1/2016	1		1	AS 98								3	1		47		1				1	1	0	0	0	0	0	0	0	0	0	2	1	1	2	90	0	0	0	0	0	0	0	0	0	0	0
Intercept	9	9/21/2016	1		1	DLT 1088								1	1		50		4				1	0	0	1	1	0	0	0	0	0	0	1				10	0	1	0	1	0	0	0	0	0	1	0
Intercept	9	9/18/2016	1		1	AS 94								2	1		47		1				1	1	0	0	0	0	0	0	0	0	0	2	1	6	2	21	0	0	0	0	0	0	0	0	0	0	0
Intercept	9	9/18/2016	1		1	AS 94								1	1		44		1				1	1	0	0	0	1	0	0	0	0	0	2	1	4	2	9	0	0	0	0	0	0	0	0	0	0	1
Intercept	9	9/18/2016	1		1	AS 52								1	1		44		1				1	1	0	0	0	1	0	0	0	0	0	2	2		2	9	0	0	0	0	0	0	0	0	0	0	0
Intercept	9	9/18/2016	1		1	AS 52								2	1		11		1				1	0	0	1	0	0	0	1	0	0	0	1				9	0	0	0	1	0	0	0	0	0	1	1
Intercept	9	9/18/2016	1		1	AS 52								2	1		32		1				1	0	1	0	0	0	0	1	0	0	0	1				16	1	0	0	0	0	0	0	0	0	0	0
Intercept	9	9/21/2016	1		1	DLT 1088								1	1		23		4				1	0	0	1	1	0	0	0	0	0	0	1				11	0	1	0	0	0	0	0	0	0	1	1
Intercept	8	8/12/2016	1		1	UA 1197								1	1		38		4				1	0	0	1	0	0	0	0	0	0	0	1				8	0	1	0	1	0	0	0	0	0	0	0
Intercept	7	7/8/2016	1		1	UA 1104								3	1		18		1				1	1	0	0	0	0	0	0	0	0	0	1				12	0	0	0	1	0	0	0	0	0	0	1
Intercept	9	9/21/2016	1		1	DLT 1088								1	1		51		1				1	1	0	0	0	1	0	0	0	0	0	1				13	0	0	0	1	0	0	0	0	0	0	0
Intercept	6	6/3/2016	1		1	AK 182								1	2				4				1	0	0	0	0	0	0	0	0	0	0	1				9	0	1	0	1	0	0	0	0	0	0	0
Intercept	6	6/3/2016	1		1	AK 182								1	1		13		1				1	0	0	0	1	0	0	0	0	0	0	1				7	0	0	0	1	0	0	0	0	0	0	0
Intercept	7	7/8/2016	1		1	AK182								2	1		47		1				1	0	0	0	0	0	0	1	0	0	0	2	2		2	9	0	0	0	1	0	0	0	0	0	0	0
Intercept	7	7/8/2016	1		1	AK182								1	1		47		1				1	0	0	0	0	1	0	0	0	0	0	1				5	0	0	0	0	0	0	0	0	0	1	0
Intercept	7	7/8/2016	1		1	AK182								3	1		47		1				1	0	0	0	0	1	0	0	0	0	0	2	3		2	3	0	0	0	0	0	0	0	0	0	0	0
Intercept	7	7/8/2016	1		2	AA2571								1	1		36		1				1	0	0	0	1	1	0	0	0	0	0	1				5	0	0	0	1	0	0	0	0	0	0	0
Intercept	7	7/8/2016	1		2	AA2571								1	1		43		4				1	1	0	1	1	0	0	0	0	0	0	1				12	0	1	0	1	0	0	0	0	0	1	1
Intercept	7	7/8/2016	1		2	AA2571								1	1		33		4				1	0	0	1	1	0	0	0	0	0	0	1				7	0	1	0	0	0	0	0	0	0	0	0
Intercept	7	7/8/2016	1		2	AK182								1	1		44		1				1	0	0	0	1	1	0	1	0	0	0	1				9	0	0	0	0	0	0	0	0	0	1	1
Intercept	5	5/3/2016	1		1	Delta 1081								4	7			4	1				1	1	0	0	1	1	0	0	0	0	0	2	1	1	2	64	0	0	0	1	0	0	0	0	0	0	0
Intercept	5	5/3/2016	1		1	AK 150								1	1		6		1				2											1				4	0	0	0	0	0	0	0	0	0	0	0
Intercept	5	5/3/2016	1		1	AK 150								1	1		5		1				1	0	0	0	0	0	0	1	0	0	0	2	2		2	1	0	0	0	0	0	0	0	0	0	0	0
Intercept	5	5/3/2016	1		1	AK 150								3	1		5		1				2											1				1	0	0	0	0	0	0	0	0	0	0	1
Intercept	5	5/3/2016	1		1									1	1		9		1				1	0	0	0	0	1	0	0	0	0	0	1				2	0	0	0	1	0	0	0	0	0	0	0
Intercept	5	5/3/2016	1		1	Delta 1081								4	1		25		1				1	0	0	0	0	0	0	1	0	0	0	1				61	0	0	0	0	0	0	0	0	0	0	0
Intercept	5	5/3/2016	1		1	Delta 1081								1	1		14		1				1	0	0	0	0	1	0	0	0	0	0	1				33	0	0	0	1	0	0	0	0	0	0	1
Intercept	5	5/3/2016	1		1	Delta 1081								1	1		23		1				1	0	0	0	0	1	0	0	0	0	0	2	1	8	1	4	0	0	0	1	0	0	0	0	0	0	0
Intercept	5	5/3/2016	1		1	Delta 1081								3	1		18		1				2											2	1	3	2	1	0	0	0	1	0	0	0	0	0	0	0
Intercept	5	5/3/2016	1		1	Delta 1081								2	1		6		1				1	0	0	0	0	1	0	0	0	0	0	2	1	5	2	18	0	0	0	0	0	0	0	0	0	0	0
Intercept	5	5/3/2016	1		1	AK 106								3	1		5		1				1	1	1	0	0	0	0	0	0	0	0	1				90	0	0	0	1	0	0	0	0	0	0	0
Intercept	6	6/7/2016	1		1	Jet Blue 47								3	1		37		1				2											2	1	0	2	3	0	0	0	1	0	0	0	0	0	0	0
Intercept	5	5/21/2016	1		1	AK 112								1	1		4		4				1	0	0	0	0	1	0	0	0	0	0	1				9	0	1	0	1	0	0	0	0	0	0	0
Intercept	5	5/21/2016	1		1	AK 112								1	1		51		1				1	0	0	0	0	1	0	0	0	0	0	1				13	0	0	0	1	0	0	0	0	0	0	0
Intercept	5	5/21/2016	1		1	AK 112								4	1		5		1				1	1	0	0	0	1	0	0	0	0	0	2	1	1	2	4	0	0	0	1	0	0	0	0	0	0	0
Intercept	5	5/21/2016	1		1	AK 112								1	1		25		1				1	0	0	1	0	0	0	0	0	0	0	1				4	0	0	0	1	0	0	0	0	0	0	0
Intercept	5	5/21/2016	1		1	AK 112								1	1		47		1				1	1	0	0	0	1	0	0	0	0	0	2	1	2	2	17	0	0	0	1	0	0	0	1	0	1	0
Intercept	5	5/21/2016	1		1	AK 112								3	1		47		1				1	0	0	0	0	1	0	0	0	0	0	1				12	0	0	0	1	0	0	0	0	0	0	0
Intercept	5	5/16/2016	1		1	AK 110								3	1		37		1				1	1	0	0	0	0	0	1	0	0	0	2	1	1	2	4	0	0	0	1	0	0	0	0	0	0	0
Intercept	5	5/16/2016	1		1	AK 110								2	1		5		1				1	0	0	0	0	0	0	1	0	0	0	2	1	10	2	6	0	0	0	0	0	0	0	0	0	0	0
Intercept	5	5/16/2016	1		1	AK 110								4	1		7		1				1	0	0	0	0	1	0	0	0	0	0	2	1	15	2	6	0	0	0	1	0	0	0	0	0	0	0
Intercept	5	5/21/2016	1		1	DL 968								1	1		51		1				1	0	0	0	0	1	0	0	0	0	0	1				5	0	0	0	1	0	0	0	0	0	0	0
Intercept	5	5/21/2016	1		1	DL 968								3	1		5		1				2											2	1	0	2	5	0	0	0	0	0	0	0	0	0	0	0
Intercept	5	5/21/2016	1		1	DL 968								1	1		5		1				1	1	1	0	1	1	0	0	0	0	0	1				18	0	0	0	1	0	0	0	1	0	1	1
Intercept	5	5/21/2016	1		1	DL 968								1	1		41		1				1	0	0	1	1	1	0	0	0	0	0	1				8	0	0	0	1	0	0	0	0	0	1	0
Intercept	5	5/25/2016	1		1	AK 138								1	1		32		1				1	0	0	0	0	1	0	0	0	0	0	1				8	0	0	0	1	0	0	0	0	0	0	0
Intercept	5	5/25/2016	1		1	AK 138								2	1		32		1				1	1	0	0	0	1	0	0	0	0	0	1				10	0	0	0	0	0	0	0	0	0	0	1
Intercept	5	5/25/2016	1		1	AK 138								1	1		23		4				1	0	0	1	1	0	0	0	0	0	0	1				9	0	1	0	1	0	0	0	0	0	1	0
Intercept	5	5/25/2016	1		1	AK 138								1	1		14		1				1	1	0	1	1	0	0	0	0	0	0	1				9	0	0	0	1	0	1	0	0	0	1	1
Intercept	5	5/16/2016	1		1	AK 110								2	1		47		1				2											2	1	4	2	7	0	0	0	1	0	0	0	0	0	0	0
Intercept	6	6/7/2016	1		1	Jet Blue 47								2	1		37		1				1	0	0	0	0	0	0	1	0	0	0	1				14	0	0	0	0	0	0	0	0	0	0	0
Intercept	5	5/16/2016	1		1	DL 274								4	1		9		1				1	0	0	0	0	1	0	0	0	0	0	1				7	0	0	0	1	0	0	0	0	0	0	0
Intercept	5	5/16/2016	1		1	DL 274								2	1		7		1				2											1				3	0	0	0	1	0	0	0	0	0	0	0
Intercept	5	5/16/2016	1		1	DL 274								3	1		44		1				2											2	1	2	2	1	0	0	0	1	0	0	0	0	0	0	0
Intercept	6	6/7/2016	1		1	Jet Blue 47								1	1		37		1				1	0	0	0	0	1	0	0	0	0	0	1				4	0	0	0	1	0	0	0	0	0	0	0
Intercept	6	6/7/2016	1		1	Jet Blue 47								2	14				1				1	0	0	0	0	0	0	1	0	0	0	2	1	10	2	21	0	0	0	1	0	0	0	0	0	0	0
Intercept	6	6/3/2016	1		1	DL 274								1	30				1				1	0	0	0	0	1	0	0	0	0	0	1				13	0	0	0	0	0	0	0	0	0	0	1
Intercept	6	6/3/2016	1		1	537								1	1		9		3		1		1	0	0	0	0	0	1	0	0	0	0	2	1	2	1	8	0	0	0	1	0	0	1	0	0	0	0
Intercept	6	6/3/2016	1		1	DL 274								1	1		5		1				1	0	0	0	0	0	1	0	0	0	0	1				8	0	0	0	1	0	0	0	0	0	1	0
Intercept	6	6/3/2016	1		1	DL 274								1	1		43		4				1	0	0	0	1	0	0	0	0	0	0	1				10	0	1	0	1	0	0	1	0	0	1	0
Intercept	6	6/3/2016	1		1	DL 274								1	3				4				1	0	0	1	0	0	0	0	0	0	0	1				7	0	1	0	0	0	0	0	0	0	0	0
Intercept	6	6/3/2016	1		1	541								2	1		3		3		2		1	0	0	0	0	0	0	1	0	0	0	1				4	0	0	0	1	0	0	0	0	0	0	1
Intercept	5	5/16/2016	1		1	DL 274								1	1		13		1				1	0	0	1	0	0	0	0	0	0	0	1				4	0	0	0	1	0	0	0	0	0	0	0
Intercept	5	5/16/2016	1		1	DL 274								4	1		37		1				1	0	0	0	0	1	0	0	0	0	0	2	1	2	2	8	0	0	0	1	0	0	0	0	0	0	0
Intercept	5	5/16/2016	1		1	DL 274								2	1		5		1				2											2	1	3	2	7	0	0	0	1	0	0	0	0	0	0	0
Intercept	5	5/16/2016	1		1	DL 274								1	1		5		1				1	0	0	0	0	1	0	0	0	0	0	2	1	2	1	7	0	0	0	1	0	0	0	0	0	0	1
Intercept	5	5/16/2016	1		1	Delta 274								1	1		47		1				1	0	0	0	0	1	0	0	0	0	0	1				4	0	0	0	1	0	0	0	0	0	1	0
Intercept	5	5/16/2016	1		1	AK 110								2	1		47		1				1	0	0	0	0	0	0	1	0	0	0	2	1	8	2	13	0	0	0	0	0	0	0	0	0	0	0
Intercept	6	6/3/2016	1		1	Delta 274								2	1		12		1				1	0	0	0	0	0	1	0	0	0	0	2	1	20	2	7	0	0	0	1	0	0	0	0	0	0	0
Intercept	5	5/21/2016	1		1	Ak 130								1	1		43		4				1	0	0	1	0	1	0	0	0	0	0	2	1	9	1	9	0	1	0	1	0	0	0	0	0	0	0
Intercept	5	5/21/2016	1		1	AK 130								1	1		43		4				1	0	0	0	1	1	0	0	0	0	0	2	1	1	1	9	0	1	0	1	0	0	0	0	0	0	0
Intercept	5	5/21/2016	1		1	AK 130								4	1		43		1				1	0	0	0	0	1	0	0	0	0	0	1				4	0	0	0	1	0	0	0	0	0	0	0
Intercept	5	5/21/2016	1		1	DL 968								4	1		50		1				1	0	0	1	0	0	0	0	0	0	0	1				6	0	0	0	1	0	0	0	0	0	0	0
Intercept	5	5/21/2016	1		1	DL 968								2	1		50		1				1	0	0	0	0	0	0	1	0	0	0	1				10	0	0	0	1	0	0	0	0	0	0	0
Intercept	5	5/21/2016	1		1	DL 968								3	1		5		1				2											2	2		2	90	0	0	0	1	0	0	0	0	0	0	0
Intercept	5	5/21/2016	1		1	DL 968								3	1		5		1				1	1	0	0	0	0	0	0	0	0	0	2	1	0	2	6	0	0	0	1	0	0	0	0	0	0	0
Intercept	5	5/21/2016	1		1	Delta 968								4	1		50		1				1	0	0	1	0	0	0	0	0	0	0	1				6	0	0	0	1	0	0	0	0	0	0	0
Intercept	5	5/21/2016	1		1	AK 130								4	1		43		1				1	0	0	0	0	1	0	0	0	0	0	1				4	0	0	0	1	0	0	0	0	0	0	0
Intercept	5	5/21/2016	1		1	AK 130								1	1		43		4				1	0	0	0	1	1	0	0	0	0	0	2	1	1	1	9	0	1	0	1	0	0	0	0	0	0	0
Intercept	9	9/21/2016	1		1	AA 2571								4	1		27		1				1	0	0	0	0	1	0	0	0	0	0	1				28	0	0	0	1	0	0	0	0	0	0	0
Intercept	9	9/21/2016	1		1	AA 2571								1	1		9		4				1	0	0	1	1	0	0	0	0	0	0	2	1	2	1	10	0	1	0	1	0	0	0	0	0	1	0
Intercept	9	9/21/2016	1		1	AA 2571								2	1		10		1				1	0	0	0	0	0	0	1	0	0	0	1				14	0	0	0	0	0	0	0	0	0	0	1
Intercept	9	9/18/2016	1		1	AS 52								1	1		23		4				1	0	0	1	1	0	0	0	0	0	0	1				14	0	1	0	1	0	0	0	0	0	1	1
Intercept	9	9/18/2016	1		1	AK 52								1	1		5		1				1	0	0	0	0	1	0	0	0	0	0	1				15	0	0	0	1	0	0	1	0	0	1	1
Intercept	9	9/18/2016	1		1	AK 52								1	12				1				1	0	0	1	1	1	0	0	0	0	0	1				9	0	0	0	1	0	0	0	0	0	1	1
Intercept	9	9/18/2016	1		1	AK 52								1	1		38		1				2											1				4	0	0	0	1	0	0	0	0	0	0	0
Intercept	9	9/18/2016	1		1	AK 52								1	1		48		1				1	0	0	0	0	1	0	0	0	0	0	1				9	0	0	0	1	0	0	0	0	0	1	0
Intercept	9	9/14/2016	1		1	UA 1562								1	1		38		1				1	0	0	1	0	1	0	0	0	0	0	1				8	0	0	0	1	0	0	1	0	0	1	1
Intercept	9	9/14/2016	1		1	UA 1562								1	1		43		1				1	1	0	0	0	0	0	0	0	0	0	1				9	0	0	0	1	0	0	0	1	0	0	0
Intercept	9	9/14/2016	1		1	UA 1562								1	1		22		4				1	0	0	1	1	0	0	0	0	0	0	1				9	0	1	0	1	0	0	0	0	0	1	0
Intercept	9	9/14/2016	1		1	AK 106								2	1		43		1				1	0	0	0	0	0	0	1	0	0	0	1				7	0	0	0	0	0	0	0	0	0	0	0
Intercept	9	9/9/2016	1		1	AK 106								3	1		47		1				1	1	0	0	0	0	0	0	0	0	0	2	2		2	5	0	0	0	1	0	0	0	0	0	0	0
Intercept	9	9/14/2016	1		1	AK 106								2	1		47		1				1	0	0	0	0	0	0	1	0	0	0	2	2		2	7	0	0	0	0	0	0	0	0	0	0	0
Intercept	9	9/14/2016	1		1	AK 98								3	1		47		1				1	0	0	0	0	1	0	0	0	0	0	2	1	0	2	2	0	0	0	1	0	0	0	0	0	0	0
Intercept	9	9/14/2016	1		1	AK 98								3	1		47		1				1	1	0	0	0	0	0	0	0	0	0	2	1	0	2	29	0	0	0	0	0	0	0	0	0	0	0
Intercept	9	9/14/2016	1		1	AK 98								3	1		47		1				1	0	0	0	0	1	0	0	0	0	0	2	1	10	2	5	0	0	0	1	0	0	0	0	0	0	0
Intercept	9	9/14/2016	1		1	AK 98								2	29				1				2											1				10	0	0	0	1	0	0	0	0	0	0	0
Intercept	9	9/14/2016	1		1	AK 98								1	1		46		1				1	0	0	0	0	1	0	0	0	0	0	2	1	1	2	3	0	0	0	1	0	0	0	0	0	0	0
Intercept	9	9/14/2016	1		1	AK 98								1	1		47		1				1	1	1	0	0	1	0	0	0	0	0	2	1	30	1	9	0	0	0	0	0	0	0	0	0	1	0
Intercept	9	9/14/2016	1		1	AK 98								3	1		47		1				1	1	0	0	0	1	0	0	0	0	0	2	1	15	1	6	0	0	0	1	0	0	0	0	0	0	0
Intercept	9	9/14/2016	1		1	AK 98								1	1		32		1				1	1	0	0	0	0	0	0	0	0	0	2	1	6	1	25	0	0	0	1	0	0	0	0	0	0	0
Intercept	5	5/25/2016	1		1	AK 146								1	1		21		1				1	0	0	0	0	1	0	0	0	0	0	1				42	0	0	0	0	0	0	0	0	0	0	0
Intercept	5	5/25/2016	1		1	AK 146								2	1		37		1				1	0	0	0	0	1	0	0	0	0	0	2	1	3	2	7	0	0	0	1	0	0	0	0	0	0	0
Intercept	5	5/25/2016	1		1	AK 146								2	1		50		1				1	0	0	0	0	0	0	1	0	0	0	1				4	0	0	0	1	0	0	0	0	0	0	0
Intercept	5	5/25/2016	1		1	AK 146								3	1		5		1				2											2	1	14	2	90	0	0	0	1	0	0	0	0	0	0	0
Intercept	5	5/25/2016	1		1	AK 146								1	3				4				1	0	0	1	1	0	0	0	0	0	0	1				10	0	0	0	1	0	0	0	0	0	1	0
Intercept	5	5/25/2016	1		1	AK 146								2	1		6		1				1	0	0	0	0	0	0	1	0	0	0	1				5	0	0	0	1	0	0	0	0	0	0	0
Intercept	5	5/25/2016	1		1	Jet Blue 47								2	1		37		1				1	0	0	0	0	0	0	1	0	0	0	2	1	2	2	5	0	0	0	1	0	0	0	0	0	0	0
Intercept	5	5/25/2016	1		1	Jet Blue 47								2	1		13		1				1	0	0	0	0	0	0	1	0	0	0	1				4	0	0	0	1	0	0	0	0	0	0	0
Intercept	5	5/25/2016	1		1	Jet Blue 47								2	1		47		1				1	0	0	0	0	0	0	1	0	0	0	1				12	0	0	0	0	0	0	0	0	0	0	0
Intercept	5	5/25/2016	1		1	Jet Blue 47								3	1		5		1				1	1	0	0	0	0	0	0	0	0	0	2	1	1	1	3	0	0	0	1	0	0	0	0	0	0	0
Intercept	5	5/25/2016	1		1	Jet Blue 47								1	1		47		1				1	0	0	0	0	0	0	1	0	0	0	1				6	0	0	0	0	0	0	0	0	0	0	0
Intercept	5	5/25/2016	1		1	Jet Blue 47								1	32				1				1	0	0	0	0	1	0	0	0	0	0	1				7	0	0	0	0	0	0	0	0	0	1	0
Intercept	5	5/25/2016	1		1	Jet Blue 47								1	1		37		1				1	0	0	0	0	1	0	0	0	0	0	1				5	0	0	0	1	0	0	0	0	0	1	0
Intercept	5	5/30/2016	1		1	AK 90								1	1		29		4				1	0	0	0	0	1	0	0	0	0	0	2	1	1	1	8	0	1	0	1	0	0	0	0	0	0	0
Intercept	5	5/30/2016	1		1	AK 90								2	1		47		1				1	0	0	0	0	0	0	1	0	0	0	2	1	10	1	7	0	1	0	0	0	0	0	0	0	0	0
Intercept	5	5/30/2016	1		1	AK 90								1	1		38		1				1	0	0	0	0	1	0	0	0	0	0	2	1	1	1	15	0	0	0	1	0	0	0	0	0	1	1
Intercept	5	5/30/2016	1		1	AK 90								2	1		47		1				1	0	0	0	0	1	0	0	0	0	0	2	1	1	2	4	0	0	0	1	0	0	0	0	0	0	0
Intercept	5	5/30/2016	1		1	AK 90								1	1		47		1				1	0	0	0	0	1	0	0	0	0	0	1				6	0	0	0	1	0	0	0	0	0	1	0
Intercept	5	5/30/2016	1		1	AK 90								1	7			1	4				1	0	0	1	1	1	0	0	0	0	0	1				15	0	1	0	0	0	0	0	0	0	1	0
Intercept	5	5/30/2016	1		1	AK 90								2	1		43		1				2											1				10	0	0	0	0	0	0	0	0	0	0	0
Intercept	5	5/30/2016	1		1	Delta 2531								1	1		47		1				1	0	0	0	0	1	0	0	0	0	0	1				3	0	0	0	1	0	0	0	0	0	0	0
Intercept	5	5/30/2016	1		1	Delta 2531								2	1		23		4				1	0	0	1	1	0	0	0	0	0	0	1				10	0	1	0	1	0	0	0	0	0	1	0
Intercept	5	5/30/2016	1		1	Delta 2531								1	1		47		1				1	0	0	0	0	1	0	0	0	0	0	1				4	0	0	0	1	0	0	0	0	0	1	0
Intercept	5	5/30/2016	1		1	Delta 2531								1	1		18		1				1	0	0	0	0	1	0	0	0	0	0	1				7	0	0	0	1	0	0	0	0	0	1	0
Intercept	5	5/30/2016	1		1	Delta 2531								1	1		10		4				1	0	0	0	1	0	0	0	0	0	0	1				9	0	1	0	1	0	0	0	0	0	0	0
Intercept	5	5/30/2016	1		1	Delta 2531								1	1		47		1				1	0	0	0	0	0	0	1	0	0	0	2	2		2	5	0	0	0	1	0	0	0	0	0	0	0
Intercept	5	5/30/2016	1		1	AK 82								2	1		47		1				1	0	0	0	0	1	0	0	0	0	0	2	1	1	2	4	0	0	0	1	0	0	0	0	0	1	0
Intercept	5	5/30/2016	1		1	AK 82								1	1		47		1				2											2	1	1	2	3	0	0	0	1	0	0	0	0	0	0	0
Intercept	5	5/30/2016	1		1	AK 82								2	1		26		1				1	0	0	0	0	1	0	0	0	0	0	2	1	3	2	9	0	0	0	0	0	0	0	0	1	0	0
Intercept	5	5/30/2016	1		1	AK 82								1	1		37		1				1	0	0	0	0	1	0	0	0	0	0	1				3	0	0	0	0	0	0	0	0	0	0	0
Intercept	5	5/30/2016	1		1	AK 82								2	1		47		1				1	0	0	0	0	0	0	1	0	0	0	1				14	0	0	0	1	0	0	0	0	0	0	1
Intercept	5	5/30/2016	1		1	AK 82								1	1		5		1				1	1	0	0	0	0	0	0	0	0	0	1				5	0	0	0	1	0	0	0	0	0	1	0
Intercept	5	5/30/2016	1		1	AK 82								1	1		38		1				1	0	0	1	1	0	0	0	0	0	0	2	1	1	2	8	0	0	0	1	0	0	0	0	0	1	0
Intercept	5	5/30/2016	1		1	AK 82								3	1		43		1				1	1	0	0	1	0	0	0	0	0	0	2	1	5	2	14	0	0	0	0	0	0	0	1	0	0	0
Intercept	6	6/3/2016	1		1	AK 94								1	1		3		1				1	0	0	0	0	1	0	0	0	0	0	1				5	0	0	0	1	0	0	0	0	0	0	0
Intercept	6	6/3/2016	1		1	AK 94								2	1		25		1				1	0	0	1	0	0	0	1	0	0	0	2	1	1	2	90	0	0	0	1	0	0	0	0	0	0	1
Intercept	6	6/3/2016	1		1	AK 94								1	3				4				1	0	0	0	1	0	0	0	0	0	0	1				9	0	1	0	1	0	0	0	0	0	0	0
Intercept	6	6/3/2016	1		1	AK 94								1	1		16		4				1	0	0	0	0	1	0	0	0	0	0	1				9	0	1	0	0	0	0	0	0	0	0	0
Intercept	6	6/3/2016	1		1	AK 94								1	1		33		1				1	0	0	0	0	1	0	0	0	0	0	1				7	0	0	0	1	0	0	0	0	0	1	0
Intercept	6	6/3/2016	1		1	AK 182								1	3				4				1	0	0	1	0	0	0	0	0	0	0	1				8	0	1	0	1	0	0	0	0	0	0	0
Intercept	6	6/3/2016	1		1	AK 94								1	1		5		4				1	0	0	0	1	0	0	0	0	0	0	1				14	0	1	0	1	0	0	1	0	0	1	1
Intercept	6	6/3/2016	1		1	AK 182								1	1		5		4				1	1	0	1	1	1	0	0	0	0	0	1				13	0	1	0	1	0	0	0	0	0	1	1
Intercept	6	6/3/2016	1		1	AK 182								1	1		47		1				1	0	0	0	0	0	0	1	0	0	0	2	1	30	1	14	0	0	0	0	0	0	0	0	0	0	0
Intercept	5	5/25/2016	1		1	AK 138								1	3				4				1	0	0	1	1	0	0	0	0	0	0	1				13	0	1	0	1	0	0	0	0	0	1	0
Intercept	5	5/25/2016	1		1	AK 138								1	1		32		1				1	0	0	0	0	1	0	0	0	0	0	1				7	0	0	0	0	0	0	0	0	0	1	1
Intercept	5	5/25/2016	1		1	AK 106								3	1		7		1				1	0	0	0	0	0	0	0	0	1	0	1				14	0	0	0	1	0	0	0	0	0	0	0
Intercept	5	5/25/2016	1		1	AK 106								2	1		5		1				1	0	0	0	0	0	0	1	0	0	0	2	1	15	2	15	0	0	0	0	0	0	0	0	0	0	0
Intercept	5	5/25/2016	1		1	AK 106								2	1		47		1				1	1	0	0	0	0	0	0	0	0	0	1				15	0	0	0	0	0	0	0	0	0	0	0
Intercept	5	5/25/2016	1		1	AK 106								3	1		47		1				2											1				2	0	0	0	1	0	0	0	0	0	0	0
Intercept	5	5/25/2016	1		1	AK 106								2	1		43		1				2											2	1	4	2	7	0	0	0	1	0	0	0	0	0	0	0
Intercept	9	9/13/2016	1		1	AK 537								1	30				4				1	0	0	0	1	0	0	0	0	0	0	1				8	0	1	0	1	0	0	0	0	0	0	0
Intercept	9	9/13/2016	1		1	AK 537								1	21				1				1	0	0	1	1	0	0	0	0	0	0	1				13	0	0	0	1	0	0	0	0	0	1	1
Intercept	9	9/13/2016	1		1	Air Canada 537								1	7			9	4				1	0	1	1	1	0	0	0	0	0	0	1				14	0	1	0	1	0	0	1	0	0	1	0
Intercept	9	9/13/2016	1		1	AK 537								1	7			2	1				1	1	0	0	0	1	0	0	0	0	0	1				7	0	0	0	1	0	0	0	0	0	1	1
Intercept	9	9/13/2016	1		1	AK 537								1	11				4				1	0	0	1	0	0	0	0	0	0	0	1				8	0	1	0	1	0	0	0	0	0	0	0
Intercept	9	9/13/2016	1		1	AK 537								1	1		5		4				1	0	0	0	0	0	0	0	0	1	0	1				8	0	1	0	1	0	0	0	0	0	0	0
Intercept	9	9/14/2016	1		1	UA 1562								3	1		33		1				1	0	0	0	0	1	0	0	0	0	0	2	1	3	2	5	0	0	0	1	0	0	0	0	0	0	0
Intercept	9	9/14/2016	1		1	UA 1562								1	1		35		4				1	0	0	1	1	0	0	0	0	0	0	2	1	2	1	10	0	1	0	1	0	0	0	0	0	0	0
Intercept	9	9/14/2016	1		1	UA 1562								1	1		38		4				1	0	0	1	1	0	0	0	0	0	0	1				12	0	1	0	0	0	0	0	0	0	1	0
Intercept	9	9/14/2016	1		1	UA 1682								1	1		10		4				1	0	0	1	1	0	0	0	0	0	0	1				11	0	1	0	1	0	0	0	0	0	1	0
Intercept	9	9/14/2016	1		1	UA 1562								1	1		10		4				1	0	0	1	1	0	0	0	0	0	0	1				10	0	1	0	1	0	0	0	0	0	1	0
Intercept	9	9/14/2016	1		1	UA 1562								1	1		21		4				1	0	0	0	1	0	0	0	0	0	0	1				10	0	1	0	1	0	0	0	0	0	1	0
Intercept	9	9/14/2016	1		1	UA 1562								4	1		27		1				1	0	0	0	0	1	0	0	0	0	0	1				3	0	0	0	1	0	0	0	0	0	0	0
Intercept	9	9/14/2016	1		1	UA 1562								1	1		49		4				1	0	0	0	1	0	0	0	0	0	0	1				8	0	1	0	1	0	0	0	0	0	1	1
Intercept	9	9/14/2016	1		1	UA 1562								2	1		35		1				1	1	0	1	0	0	0	1	0	0	0	1				8	0	0	0	1	0	0	0	0	0	0	0
Intercept	9	9/14/2016	1		1	UA 1562								3	1		13		1				2											1				3	0	0	0	1	0	0	0	0	0	0	0
Intercept	9	9/13/2016	1		1	Air Canada 537								1	3				4				1	0	0	0	0	0	0	0	0	1	0	1				10	0	1	0	1	0	0	0	0	0	0	0
Intercept	9	9/13/2016	1		1	DL 36								1	1		9		4				1	0	0	1	1	0	0	0	0	0	0	1				13	0	1	0	1	0	0	1	0	0	1	0
Intercept	9	9/13/2016	1		1	DL 36								2	1		5		1				1	0	0	0	0	0	0	1	0	0	0	1				6	0	0	0	0	0	0	0	0	0	0	0
Intercept	9	9/13/2016	1		1	DL 36								2	1		5		1				1	0	0	0	0	1	0	0	0	0	0	2	1	12	2	7	0	0	0	0	0	0	0	0	0	0	0
Intercept	9	9/13/2016	1		1	DL 36								1	1		9		1				1	0	0	0	0	1	0	0	0	0	0	2	1	5	1	14	0	0	0	1	0	0	1	0	0	0	0
Intercept	9	9/13/2016	1		1	DL 36								1	7			11	4				1	0	0	0	0	1	0	0	0	0	0	1				9	0	1	0	1	0	0	0	0	0	0	0
Intercept	9	9/13/2016	1		1	DL 36								1	1		9		4				1	0	0	0	1	0	0	0	0	0	0	1				8	0	1	0	1	0	0	0	0	0	0	0
Intercept	9	9/13/2016	1		1	DL 36								1	1		44		1				1	0	0	0	0	1	0	0	0	0	0	2	1	45	2	3	0	0	0	0	0	0	0	0	0	0	0
Intercept	9	9/18/2016	1		1	DL 36								4	1		47		1				1	0	0	0	0	1	0	0	0	0	0	1				7	0	0	0	1	0	0	0	0	0	0	0
Intercept	9	9/13/2016	1		1	AK 120								1	1		3		1				1	0	0	0	0	1	0	0	0	0	0	2	1	1	1	10	0	0	0	1	0	0	0	0	0	1	0
Intercept	9	9/13/2016	1		1	AK 120								1	1		26		1				1	0	0	1	0	0	0	1	0	0	0	2	1	1	1	7	0	0	0	1	0	0	0	0	0	0	0
Intercept	9	9/13/2016	1		1	AK 120								1	1		47		1				1	1	0	0	0	0	0	1	0	0	0	2	1	17	2	3	0	0	0	0	0	0	0	0	0	0	0
Intercept	9	9/13/2016	1		1	AK 120								1	1		43		4				1	0	0	1	1	0	0	0	0	0	0	1				13	0	1	0	1	0	0	1	0	0	1	0
Intercept	9	9/13/2016	1		1	AK 120								1	30				4				1	0	0	0	1	1	0	0	0	0	0	1				8	0	1	0	1	0	0	0	0	0	0	0
Intercept	9	9/13/2016	1		1	AK 120								1	1		3		1				1	0	0	0	0	1	0	0	0	0	0	2	2		2	6	0	0	0	1	0	0	0	0	0	0	0
Intercept	9	9/13/2016	1		1	AK 120								4	1		37		1				1	1	0	0	0	0	0	0	0	0	0	2	1	0	2	90	0	0	0	1	0	0	0	0	0	0	0
Intercept	9	9/13/2016	1		1	AK 120								1	1		43		4				1	0	0	0	0	0	0	0	0	1	0	2	1	1	2	7	0	1	0	0	0	0	0	0	0	0	0
Intercept	9	9/13/2016	1		1	AK 120								2	1		47		1				1	0	0	0	0	0	0	1	0	0	0	2	2		1	10	0	0	0	0	0	0	0	0	0	0	0
Intercept	9	9/13/2016	1		1	AK 132								2	1		28		1				1	1	0	0	0	0	0	0	0	0	0	2	1	2	2	21	0	0	0	0	0	0	0	0	0	0	0
Intercept	9	9/13/2016	1		1	AK 132								1	1		38		4				1	0	0	1	1	0	0	0	0	0	0	2	1	2	1	13	0	1	0	1	0	0	1	0	0	1	0
Intercept	9	9/13/2016	1		1	AK 132								3	1		25		1				2											2	1	2	2	4	0	0	0	0	0	0	0	0	0	0	0
Intercept	9	9/13/2016	1		1	AK 132								3	1		6		1				2											2	1	4	2	3	0	0	0	1	0	0	0	0	0	0	0
Intercept	9	9/13/2016	1		1	AS 132								3	1		37		1				1	0	0	0	0	0	0	1	0	0	0	2	1	3	1	15	0	0	0	1	0	0	0	0	0	0	0
Intercept	9	9/13/2016	1		1	AS 132								1	1		47		1				1	0	0	1	1	0	0	0	0	0	0	2	1	0	2	9	0	0	0	1	0	0	0	0	0	1	1
Intercept	9	9/13/2016	1		1	AS 132								1	1		37		1				1	0	0	0	0	1	0	0	0	0	0	1				5	0	0	0	1	0	0	0	0	0	0	0
Intercept	9	9/13/2016	1		1	AS 132								3	1		37		1				2											2	1	0	2	1	0	0	0	1	0	0	0	0	0	0	0
Intercept	9	9/13/2016	1		1	AS 132								1	1		5		1				1	0	0	0	0	0	0	0	0	1	0	2	1	1	2	12	0	0	0	0	0	0	0	0	0	0	0
Intercept	9	9/13/2016	1		1	AS 132								1	1		45		1				1	0	0	1	1	0	0	0	0	0	0	1				8	0	1	0	1	0	0	0	0	0	1	1
Intercept	9	9/13/2016	1		1	AS 132								1	1		5		4				1	0	0	1	1	0	0	0	0	0	0	1				13	0	1	0	0	0	0	0	0	0	1	1
Intercept	9	9/17/2016	1		1	AS 102								1	1		38		1				1	1	0	0	1	1	0	0	0	0	0	1				14	0	0	0	1	0	0	0	0	0	1	1
Intercept	9	9/17/2016	1		1	AS 102								2	1		14		1				1	0	0	0	0	0	0	1	0	0	0	2	2		2	14	0	0	0	0	0	0	0	0	0	0	0
Intercept	9	9/17/2016	1		1	AS 102								2	1		5		1				1	0	0	0	0	1	0	0	0	0	0	1				4	0	0	0	1	0	0	0	0	0	0	0
Intercept	9	9/17/2016	1		1	AS 102								2	19				1				1	0	0	0	0	0	0	1	0	0	0	2	1	1	2	7	0	0	0	1	0	0	0	0	0	0	0
Intercept	9	9/17/2016	1		1	AS 102								1	1		46		4				1	0	0	1	1	1	0	0	0	0	0	1				13	0	1	0	1	0	0	0	0	0	1	1
Intercept	9	9/17/2016	1		1	AS 102								2	1		47		1				1	0	0	0	0	0	0	1	0	0	0	2	1	25	2	15	0	0	0	1	0	0	0	0	0	0	0
Intercept	9	9/17/2016	1		1	AS 102								4	1		47		1				1	0	0	0	0	1	0	0	0	0	0	2	1	30	2	6	0	0	0	1	0	0	0	0	0	0	0
Intercept	9	9/17/2016	1		1	AS 102								2	1		5		1				1	0	0	0	0	1	0	0	0	0	0	2	1	24	1	14	0	0	0	1	0	0	0	0	0	0	0
Intercept	9	9/17/2016	1		1	AS 102								3	1		47		1				1	0	0	0	0	1	0	0	0	0	0	2	1	4	2	1	0	0	0	1	0	0	0	0	0	0	0
Intercept	9	9/17/2016	1		1	AS 102								3	1		47		1				1	0	0	0	0	0	0	1	0	0	0	2	1	1	2	6	0	0	0	1	0	0	0	0	0	0	0
Intercept	9	9/17/2016	1		1	AS 102								1	1		14		1				1	1	0	0	0	0	0	1	0	0	0	2	1	6	2	14	0	0	0	0	0	0	0	0	0	0	0
Intercept	9	9/17/2016	1		1	AS 102								2	1		3		1				1	0	0	0	0	0	0	1	0	0	0	2	1	5	2	14	0	0	0	1	0	0	0	0	0	0	0
Intercept	9	9/17/2016	1		1	AS 102								2	1		17		1				1	1	0	0	0	0	0	0	0	0	0	1				7	0	0	0	1	0	0	0	1	0	0	0
Intercept	9	9/17/2016	1		1	AS 102								3	1		46		1				1	1	0	0	0	0	0	0	0	0	0	2	2		2	45	0	0	0	1	0	0	0	0	0	0	0
Intercept	9	9/13/2016	1		1	AS 102								3	1		47		1				1	1	0	0	0	0	0	0	0	0	0	1				3	0	0	0	1	0	0	0	0	0	0	0
Intercept	9	9/13/2016	1		1	AS 102								1	1		43		1				1	0	0	0	0	1	0	0	0	0	0	2	2		2	8	0	0	0	1	0	0	0	0	0	0	0
Intercept	9	9/13/2016	1		1	AS 102								2	1		18		1				2											2	2		2	31	0	0	0	1	0	0	0	0	0	0	0
Intercept	9	9/13/2016	1		1	AS 102								1	1		12		1				1	0	0	1	0	0	0	0	0	0	0	1				9	0	0	0	1	0	0	0	0	0	1	1
Intercept	9	9/13/2016	1		1	AS 102								2	1		35		1				1	0	0	0	0	0	0	1	0	0	0	2	2		2	20	0	0	0	0	0	0	0	0	0	1	0
Intercept	9	9/13/2016	1		1	AS 102								1	1		9		4				1	0	0	0	0	0	0	1	0	0	0	2	1	3	2	17	0	1	0	0	0	0	0	0	0	0	0
Intercept	9	9/13/2016	1		1	AS 102								2	1		47		1				1	0	0	0	0	0	0	1	0	0	0	1				5	0	0	0	1	0	0	0	0	0	0	1
Intercept	9	9/13/2016	1		1	AS 102								1	1		44		1				1	0	0	0	0	0	1	0	0	0	0	2	3		2	8	0	0	0	0	0	0	0	0	0	1	0
Intercept	9	9/13/2016	1		1	AS 102								3	1		42		1				1	1	0	0	0	0	0	0	0	0	0	1				20	0	0	0	0	0	0	0	0	0	0	1
Intercept	9	9/13/2016	1		1	AS 102								1	1		43		1				1	0	0	0	0	1	0	0	0	0	0	2	2		2	14	0	0	0	1	0	0	0	0	0	0	0
Intercept	9	9/13/2016	1		1	AS 102								3	1		25		1				2											2	1	1	1	2	0	0	0	1	0	0	0	0	0	0	0
Intercept	9	9/13/2016	1		1	AS 102								1	1		17		4				1	0	0	0	0	1	0	0	0	0	0	2	1	1	1	9	0	1	0	0	0	0	0	0	0	1	0
Intercept	9	9/13/2016	1		1	AS 102								1	1		32		1				1	0	0	0	0	0	0	1	0	0	0	1				13	0	0	0	1	0	0	0	0	0	0	0
Intercept	9	9/13/2016	1		1	DL 36								2	1		47		1				1	0	0	0	0	0	0	1	0	0	0	2	1	2	2	7	0	0	0	1	0	0	0	0	0	0	0
Intercept	9	9/13/2016	1		1	AS 102								4	1		5		1				1	0	0	0	0	0	0	1	0	0	0	2	2		2	6	0	0	0	0	0	0	0	0	0	0	0
Intercept	9	9/18/2016	1		1	AS 92								1	30				1				1	0	0	0	0	1	0	0	0	0	0	1				19	0	0	0	1	0	0	0	0	0	0	1
Intercept	9	9/18/2016	1		1	AS 92								1	1		26		1				1	0	0	0	1	1	0	0	0	0	0	2	1	1	2	10	0	0	0	1	0	0	0	0	0	1	0
Intercept	9	9/18/2016	1		1	AS 92								2	1		11		1				1	0	0	0	0	1	0	0	0	0	0	2	1	20	2	21	0	0	0	0	0	0	0	0	0	0	0
Intercept	9	9/18/2016	1		1	AS 92								3	1		47		1				1	1	0	0	0	0	0	0	0	0	0	2	2		2	8	0	0	1	1	0	0	0	0	0	0	0
Intercept	9	9/18/2016	1		1	AS 92								1	1		44		1				1	0	0	0	0	0	0	1	0	0	0	2	1	5	2	10	0	0	0	0	0	0	0	0	0	0	0
Intercept	9	9/18/2016	1		1	AK 92								1	1		5		1				1	0	0	0	1	0	0	0	0	0	0	2	1	20	2	12	0	0	0	0	0	0	0	0	0	0	0
Intercept	9	9/18/2016	1		1	AK 92								1	1		26		1				1	0	0	0	0	0	1	0	0	0	0	2	1	2	1	8	0	0	0	0	0	0	0	0	0	0	0
Intercept	9	9/18/2016	1		1	AK 92								3	1		7		1				1	1	0	0	0	0	0	0	0	0	0	1				90	0	0	0	0	0	0	0	0	0	0	0
Intercept	8	8/30/2016	1		1	AK 106								4	1		3		1				1	1	0	0	0	0	0	0	0	0	0	1				90	0	0	0	0	0	0	0	0	0	0	0
Intercept	8	8/30/2016	1		1	AA 2571								4	1		10		1				1	1	0	0	0	0	0	0	0	0	0	2	1	3	2	11	0	0	0	1	0	0	0	0	0	0	0
Intercept	8	8/30/2016	1		1	DL 1088								1	1		46		1				1	0	0	0	0	1	0	0	0	0	0	1				6	0	0	0	1	0	0	0	0	0	0	0
Intercept	9	9/18/2016	1		1	Ak 92								1	1		6		1				1	0	0	1	1	0	0	0	0	0	0	1				8	0	0	0	1	0	0	0	0	0	1	0
Intercept	8	8/30/2016	1		1	AK 106								3	1		47		1				2											2	1	1	1	1	0	0	0	1	0	0	0	0	0	0	0
Intercept	8	8/30/2016	1		1	AK 106								2	1		5		1				1	0	0	0	0	1	0	0	0	0	0	2	2		2	5	0	0	0	0	0	0	0	0	0	0	0
Intercept	8	8/30/2016	1		1	AK 106								2	1		22		1				1	1	0	0	0	0	0	1	0	0	0	2	1	7	2	7	0	0	0	0	0	0	0	0	0	0	1
Intercept	8	8/30/2016	1		1	AK 106								1	1		47		1				1	1	0	0	0	0	0	0	0	0	0	2	1	4	1	0	0	0	0	0	0	0	0	0	0	0	0
Intercept	8	8/30/2016	1		1	AK 106								1	1		31		1				1	0	0	0	0	1	0	0	0	0	0	2	1	3	1	8	0	0	0	1	0	0	0	0	0	0	0
Intercept	8	8/30/2016	1		1	AA 2571								2	1		32		1				1	0	0	1	0	1	0	1	0	0	0	1				12	0	0	0	1	0	0	0	0	0	1	0
Intercept	8	8/30/2016	1		1	AA 2571								2	1		22		1				1	0	0	0	0	0	0	1	0	0	0	1				6	0	0	0	1	0	0	0	0	0	0	0
Intercept	8	8/30/2016	1		1	AA 2571								2	1		43		1				1	0	0	0	0	0	0	1	0	0	0	2	1	3	1	12	0	0	0	0	0	0	0	0	0	1	0
Intercept	8	8/30/2016	1		1	AA 2571								1	1		36		1				1	0	0	0	0	0	0	1	0	0	0	2	1	30	2	60	0	0	0	0	0	0	0	0	0	0	0
Intercept	8	8/30/2016	1		1	AA 2571								1	1		43		1				1	0	0	1	1	0	0	0	0	0	0	1				7	0	0	0	0	0	0	0	0	0	1	1
Intercept	8	8/30/2016	1		1	AA 2571								1	1		46		4				1	0	0	1	0	1	0	0	0	0	0	2	1	1	2	8	0	1	0	1	0	0	0	0	0	0	0
Intercept	8	8/30/2016	1		1	AA 2571								1	1		33		1				1	0	0	0	0	0	1	0	0	0	0	2	1	2	1	7	0	0	0	1	0	0	0	0	0	1	0
Intercept	8	8/30/2016	1		1	AA 2571								1	1		18		4				1	0	0	1	1	0	0	0	0	0	0	1				13	0	1	0	0	0	0	0	0	0	1	1
Intercept	8	8/30/2016	1		1	AA 2571								3	1		43		1				2											2	1	0	2	1	0	0	0	1	0	0	0	0	0	0	0
Intercept	8	8/30/2016	1		1	AA 2571								1	1		17		4				1	1	0	1	1	0	0	0	0	0	0	1				9	0	1	0	1	0	0	0	0	0	1	1
Intercept	8	8/30/2016	1		1	DL 1088								1	1		33		1				1	0	0	1	0	1	0	0	0	0	0	2	1	2	1	13	0	0	0	1	0	0	0	0	1	1	1
Intercept	8	8/30/2016	1		1	DL 1088								1	1		30		4				1	0	1	1	1	0	0	0	0	0	0	2	1	2	1	13	0	1	0	1	0	0	1	0	0	1	0
Intercept	9	9/11/2016	1		1	AS 86								1	1		31		1				1	0	0	0	0	1	0	0	0	0	0	1				9	0	0	0	1	0	0	0	0	0	0	0
Intercept	9	9/11/2016	1		1	AS 86								1	1		3		1				1	0	0	1	0	1	0	0	0	0	0	1				10	0	0	0	1	0	0	0	0	0	1	0
Intercept	9	9/11/2016	1		1	AS 86								1	1		5		3		3		1	0	0	1	1	0	0	0	0	0	0	2	1	1	1	7	0	0	0	1	0	0	0	0	0	0	1
Intercept	9	9/11/2016	1		1	AS 86								1	21				4				1	0	0	0	1	0	0	0	0	0	0	2	1	1	2	8	0	1	0	1	0	0	0	0	0	0	0
Intercept	9	9/11/2016	1		1	AS 86								1	1		50		4				1	0	0	1	1	0	0	0	0	0	0	1				11	0	1	0	1	0	0	0	0	0	1	0
Intercept	9	9/11/2016	1		1	AS 86								1	1		37		1				1	0	0	0	0	1	0	0	0	0	0	2	1	2	2	7	0	0	0	1	0	0	0	0	0	0	0
Intercept	9	9/11/2016	1		1	AK 86								1	1		12		4				1	0	0	1	0	1	0	0	0	0	0	1				10	0	1	0	1	0	0	0	0	0	1	1
Intercept	9	9/11/2016	1		1	AK 86								4	1		6		1				1	1	0	0	0	0	0	0	0	0	0	2	1	1	2	6	0	0	0	1	0	0	0	0	0	0	0
Intercept	9	9/11/2016	1		1	AK 86								1	1		6		1				1	1	0	0	0	0	0	0	0	0	0	2	1	5	1	8	0	0	0	1	0	0	0	0	0	0	0
Intercept	9	9/4/2016	1		1	AS 96								1	1		5		1				1	0	0	0	1	0	0	0	0	0	0	2	1	2	1	9	0	0	0	1	0	0	0	0	0	1	1
Intercept	9	9/11/2016	1		1	AS 96								3	1		5		1				2											2	1	0	2	3	0	0	0	1	0	0	0	0	0	0	0
Intercept	9	9/11/2016	1		1	AS 96								1	1		40		1				1	0	0	0	1	0	0	0	0	0	0	1				9	0	0	0	1	0	0	0	0	0	1	1
Intercept	9	9/11/2016	1		1	AS 96								1	1		12		1				1	1	0	0	0	0	0	0	0	0	0	2	1	11	2	10	0	0	0	0	0	0	0	0	0	0	0
Intercept	9	9/11/2016	1		1	AS 96								1	1		47		1				1	1	0	0	0	0	0	0	0	0	0	1				6	0	0	0	0	0	0	0	0	0	0	0
Intercept	9	9/11/2016	1		1	AS 112								2	1		26		1				1	0	0	0	0	0	0	1	0	0	0	2	1	1	1	7	0	0	0	1	0	0	0	0	0	0	0
Intercept	9	9/11/2016	1		1	AS 112								1	1		47		1				1	1	0	0	0	0	0	1	0	0	0	2	1	2	2	6	0	0	0	1	0	0	0	0	0	0	0
Intercept	9	9/11/2016	1		1	AS 112								1	1		13		1				1	1	0	1	0	1	0	0	0	0	0	2	1	1	2	9	0	0	0	1	0	0	0	0	0	0	0
Intercept	9	9/11/2016	1		1	AS 112								1	1		5		1				1	1	0	0	0	0	0	0	0	0	0	2	1	6	1	8	0	0	0	1	0	0	0	1	0	0	0
Intercept	8	8/30/2016	1		1	DL 1088								1	1		21		4				1	1	0	0	1	0	0	0	0	0	0	1				17	0	1	0	1	0	0	0	0	0	0	0
Intercept	8	8/30/2016	1		1	DL 1088								1	1		23		1				1	0	0	0	0	0	1	0	0	0	0	1				7	0	0	0	0	0	0	0	0	0	0	0
Intercept	8	8/30/2016	1		1	DL 1088								2	1		17		1				1	0	0	0	0	1	1	1	0	0	0	1				13	0	0	0	1	0	0	0	0	0	1	0
Intercept	8	8/30/2016	1		1	DL 1088								3	1		24		1				1	1	0	0	0	0	0	0	0	0	0	1				3	0	0	0	1	0	0	0	0	0	0	0
Intercept	8	8/29/2016	1		1	AS 52								1	1		28		4				1	0	0	1	1	0	0	0	0	0	0	2	1	2	1	10	0	1	0	1	0	0	0	0	0	1	0
Intercept	8	8/29/2016	1		1	AS 52								1	1		28		1				1	0	0	0	0	1	0	0	0	0	0	1				14	0	0	0	1	0	0	0	0	0	0	1
Intercept	8	8/29/2016	1		1	AS 52								2	1		3		1				1	1	0	0	0	0	0	0	0	0	0	2	1	20	2	13	0	0	0	0	0	0	0	0	0	0	0
Intercept	8	8/29/2016	1		1	AS 52								1	1		5		4				1	0	0	1	1	0	0	0	0	0	0	2	1	2	1	10	0	1	0	1	0	0	0	0	0	1	0
Intercept	8	8/29/2016	1		1	AS 52								2	7			2	1				1	1	0	0	0	0	0	0	0	0	0	2	1	2	1	7	0	0	0	0	0	0	0	0	0	0	0
Intercept	8	8/29/2016	1		1	AS 52								1	1		37		4				1	0	0	1	1	0	0	0	0	0	0	2	1	1	1	12	0	1	0	1	0	0	0	0	0	1	0
Intercept	8	8/29/2016	1		1	AS 52								2	1		12		1				1	1	0	0	0	0	0	0	0	0	0	2	1	25	2	7	0	0	0	0	0	0	0	0	0	0	0
Intercept	8	8/29/2016	1		1	AS 52								1	1		47		1				1	0	0	0	0	1	0	0	0	0	0	1				10	0	0	0	1	0	0	0	0	0	0	0
Intercept	8	8/29/2016	1		1	AS 52								3	1		37		1				1	1	0	0	0	1	0	0	0	0	0	2	1	0	2	21	0	0	0	0	0	0	0	0	0	0	0
Intercept	8	8/29/2016	1		1	AS 52								2	1		5		1				1	0	0	0	0	1	0	0	0	0	0	2	2		2	7	0	0	0	0	0	0	0	0	0	0	0
Intercept	8	8/29/2016	1		1	AS 52								1	1		23		1				1	0	0	0	0	0	1	0	0	0	0	2	1	12	2	5	0	0	0	0	0	0	0	0	0	0	0
Intercept	6	6/3/2016	1		1	AK 182								2	1		5		1				1	1	0	0	0	0	0	1	0	0	0	2	1	3	1	6	0	0	0	0	0	0	0	0	0	0	0
Intercept	6	6/3/2016	1		1	AK 182								1	1		5		4				1	0	0	1	1	0	0	0	0	0	0	1				9	0	1	0	1	0	0	0	0	0	0	0
Intercept	9	9/8/2016	1		1	AS 98								1	30				4				1	0	0	1	0	0	0	0	0	0	0	1				7	0	1	0	0	0	0	0	0	0	0	0
Intercept	9	9/8/2016	1		1	AS 98								1	1		40		4				1	0	0	1	1	0	0	0	0	0	0	1				9	0	1	0	1	0	0	0	0	0	0	0
Intercept	9	9/8/2016	1		1	AS 98								1	7			11	4				1	0	0	0	1	0	0	0	0	0	0	1				7	0	1	0	0	0	0	0	0	0	0	0
Intercept	9	9/8/2016	1		1	AS 98								1	30				4				1	0	0	1	1	0	0	0	0	0	0	1				7	0	1	0	0	0	0	0	0	0	0	0
Intercept	9	9/11/2016	1		1	AS 112								1	11				1				1	0	0	0	0	1	0	0	0	0	0	1				14	0	0	0	1	0	0	1	0	0	0	1
Intercept	9	9/11/2016	1		1	AS 112								1	1		30		1				1	0	0	1	0	0	0	0	0	0	0	1				3	0	0	0	1	0	0	0	0	0	0	0
Intercept	9	9/18/2016	1		1	AS 140								2	1		37		1				1	0	0	0	0	0	0	1	0	0	0	2	2		2	3	0	0	0	1	0	0	0	0	0	0	0
Intercept	9	9/18/2016	1		1	AS 140								1	1		37		1				1	0	0	0	0	0	1	0	0	0	0	1				9	0	0	0	1	0	0	0	0	0	1	0
Intercept	9	9/18/2016	1		1	AS 140								2	1		37		1				1	0	0	0	0	0	0	1	0	0	0	2	1	4	2	21	0	0	0	0	1	0	0	0	0	0	0
Intercept	9	9/18/2016	1		1	AS 140								2	1		47		1				1	1	0	0	0	0	0	0	0	0	0	2	1	4	2	7	0	0	0	0	0	0	0	0	0	0	1
Intercept	9	9/18/2016	1		1	AS 140								1	8				1				1	0	0	0	0	1	0	0	0	0	0	1				15	0	0	0	1	0	0	0	0	0	1	1
Intercept	9	9/18/2016	1		1	AS 140								1	1		50		1				1	0	0	0	0	0	1	0	0	0	0	2	1	1	1	12	0	0	0	1	0	0	0	0	0	1	1
Intercept	9	9/18/2016	1		1	AS 140								2	1		37		1				1	0	0	0	0	0	0	1	0	0	0	2	2		2	15	0	0	0	1	0	0	0	0	0	0	0
Intercept	8	8/27/2016	1		1	UA 1197								1	1		5		1				1	0	0	0	0	1	0	0	0	0	0	2	1	2	1	7	0	0	0	0	0	0	0	0	0	0	0
Intercept	8	8/29/2016	1		1	AS 120								2	1		37		1				1	0	0	0	0	0	0	1	0	0	0	2	1	18	2	14	0	0	0	0	0	0	0	0	0	0	0
Intercept	8	8/29/2016	1		1	AS 120								1	1		20		4				1	0	0	1	1	0	0	0	0	0	0	1				7	0	1	0	0	0	0	0	0	0	0	0
Intercept	8	8/29/2016	1		1	AS 120								2	1		5		1				1	0	0	0	0	0	0	1	0	0	0	2	2		2	10	0	0	0	1	0	0	0	0	0	0	0
Intercept	8	8/29/2016	1		1	AS 120								1	1		3		4				1	0	0	1	1	0	0	0	0	0	0	1				12	0	1	0	1	0	0	0	0	0	1	0
Intercept	8	8/29/2016	1		1	AS 120								1	21				4				1	0	0	0	1	0	0	0	0	0	0	1				12	0	1	0	1	0	0	0	0	0	1	0
Intercept	8	8/29/2016	1		1	AS 120								2	1		6		1				1	0	0	0	0	1	0	0	0	0	0	1				5	0	0	0	1	0	0	0	0	0	0	0
Intercept	8	8/29/2016	1		1	AS 120								1	1		6		4				1	1	0	1	1	0	0	0	0	0	0	1				10	0	1	0	0	0	0	0	0	0	1	1
Intercept	8	8/29/2016	1		1	AS 120								4	1		6		1				2											2	1	4	2	3	0	0	0	1	0	0	0	0	0	0	0
Intercept	8	8/29/2016	1		1	AS 120								1	1		6		4				1	0	0	1	1	0	0	0	0	0	0	1				12	0	1	0	1	0	0	0	0	0	1	0
Intercept	8	8/29/2016	1		1	AS 96								1	1		23		1				1	0	0	0	0	1	0	0	0	0	0	2	1	15	2	6	0	0	0	1	0	0	0	0	0	0	0
Intercept	8	8/29/2016	1		1	AS 96								1	1		5		4				1	0	0	1	0	0	0	0	0	0	0	2	1	2	1	8	0	1	0	1	0	0	0	0	0	0	0
Intercept	8	8/29/2016	1		1	AS 96								1	1		44		1				2											1				1	0	0	0	1	0	0	0	0	0	0	0
Intercept	8	8/29/2016	1		1	AS 96								1	1		5		1				1	0	0	0	1	1	0	0	0	0	0	1				9	0	0	0	1	0	0	0	0	0	1	0
Intercept	8	8/29/2016	1		1	AS 96								1	30				4				1	0	0	1	1	0	0	0	0	0	0	1				12	0	1	0	1	0	0	0	0	0	1	0
Intercept	8	8/29/2016	1		1	AS 96								4	1		3		1				1	0	0	0	0	0	0	1	0	0	0	2	1	17	2	80	0	0	0	0	0	0	0	0	0	0	0
Intercept	9	9/18/2016	1		1	AS 120								2	1		3		1				1	0	0	0	0	1	0	0	0	0	0	2	1	20	2	60	0	0	0	1	0	0	0	0	0	0	0
Intercept	9	9/18/2016	1		1	AS 120								2	11				1				1	0	0	0	0	1	0	0	0	0	0	2	1	8	2	7	0	0	0	1	0	0	0	0	0	1	0
Intercept	9	9/18/2016	1		1	AS 120								1	1		9		1				1	0	0	0	0	1	0	0	0	0	0	1				5	0	0	0	1	0	0	0	0	0	0	0
Intercept	9	9/18/2016	1		1	AS 120								1	30				4				1	0	0	0	1	0	0	0	0	0	0	1				8	0	1	0	1	0	0	0	0	0	0	0
Intercept	9	9/18/2016	1		1	AS 120								4	1		5		1				1	0	0	0	0	1	0	0	0	0	0	1				8	0	0	0	1	0	0	0	0	0	0	0
Intercept	9	9/18/2016	1		1	AS 120								1	1		5		1				1	1	0	0	0	0	0	0	0	0	0	2	1	10	2	7	0	0	0	0	0	0	0	0	0	0	0
Intercept	9	9/18/2016	1		1	AS 120								1	1		5		4				1	0	0	0	1	0	0	0	0	0	0	1				7	0	1	0	0	0	0	0	0	0	0	0
Intercept	9	9/18/2016	1		1	AS 120								2	1		47		1				1	0	0	0	0	0	0	1	0	0	0	2	3		2	17	0	0	0	0	0	0	0	0	0	0	0
Intercept	9	9/18/2016	1		1	AS 120								1	15				1				1	0	0	0	1	0	0	0	0	0	0	1				7	0	1	0	0	0	0	0	0	0	0	0
Intercept	8	8/27/2016	1		1	VA 1197								1	1		5		1				1	1	0	0	0	0	0	0	0	0	0	1				12	0	0	0	1	0	0	0	0	0	1	0
Intercept	8	8/27/2016	1		1	VA 1197								1	1		35		4				1	1	0	0	1	0	0	0	0	0	0	1				14	0	1	0	0	0	0	0	0	0	0	0
Intercept	8	8/27/2016	1		1	VA 1197								3	1		43		1				1	0	0	0	0	1	0	0	0	0	0	2	1	0	2	12	0	0	0	0	0	0	0	0	0	0	0
Intercept	8	8/27/2016	1		1	UA 1197								1	1		38		1				1	1	0	0	1	0	0	0	0	0	0	2	1	10	2	8	0	0	0	1	0	0	0	0	0	0	0
Intercept	8	8/27/2016	1		1	UA 1197								2	1		35		1				1	1	0	0	0	0	0	0	0	0	0	2	1	1	2	13	0	0	0	0	0	0	0	0	0	0	0
Intercept	8	8/27/2016	1		1	UA 1197								1	1		30		4				1	0	0	0	1	0	0	0	0	0	0	1				7	0	1	0	0	0	0	0	0	0	0	0
Intercept	9	9/18/2016	1		1	AS 140								1	1		47		1				1	0	0	1	1	0	0	0	0	0	0	2	1	1	1	7	0	0	0	1	0	0	0	0	0	0	1
Intercept	9	9/18/2016	1		1	AS 140								1	1		37		1				1	1	0	0	0	0	0	0	0	0	0	2	1	2	1	9	0	0	0	1	0	0	0	0	0	0	0
Intercept	8	8/27/2016	1		1	UA 1197								1	30				1				1	0	0	0	1	0	0	0	0	0	0	1				13	0	0	0	1	0	0	0	0	0	1	0
Intercept	9	9/18/2016	1		1	AS 120								1	1		26		1				1	1	0	0	0	0	0	0	0	0	0	2	1	2	2	8	0	0	0	1	0	0	0	0	0	0	0
Intercept	9	9/18/2016	1		1	AS 120								2	1		47		1				1	0	0	0	0	0	0	1	0	0	0	2	1	1	1	4	0	0	0	1	0	0	0	0	0	0	0
Intercept	9	9/18/2016	1		1	AS 120								1	30				1				1	1	0	1	0	0	0	0	0	0	0	1				11	0	0	0	1	0	0	0	0	0	1	1
Intercept	8	8/29/2016	1		1	AS 96								1	21				3		2		1	0	0	0	0	0	0	0	1	0	0	2	1	1	2	19	0	0	0	1	0	0	0	0	0	0	0
Intercept	6	6/15/2016	1		1	AK120								1	1		3		1				1	0	0	0	0	0	1	0	0	0	0	2	1	3	2	7	0	0	0	0	0	0	0	0	1	0	1
Intercept	6	6/15/2016	1		1	AK120								2	1		47		1				1	0	0	0	0	0	0	1	0	0	0	2	1	2	2	20	0	0	0	0	0	0	0	0	0	0	0
Intercept	6	6/15/2016	1		1	AK120								1	1		3		1				1	0	0	0	0	1	0	0	0	0	0	2	1	2	1	7	0	0	0	1	0	0	0	0	0	0	0
Intercept	6	6/15/2016	1		1	AK120								2	1		47		1				1	0	0	0	0	1	0	0	0	0	0	2	1	3	2	8	0	0	0	0	0	0	0	0	0	1	0
Intercept	6	6/15/2016	1		1	AK120								1	1		42		4				1	0	0	0	1	0	0	0	0	0	0	1				7	0	1	0	0	0	0	0	0	0	0	0
Intercept	6	6/15/2016	1		1	AK120								3	1		12		1				1	1	0	0	0	0	0	0	0	0	0	2	2		2	21	0	0	0	0	0	0	0	0	0	0	0
Intercept	8	8/17/2016	1		1	Delta 1088								1	1		38		4				1	0	0	1	1	0	0	0	0	0	0	1				19	0	1	0	0	0	0	0	0	0	0	0
Intercept	8	8/24/2016	1		1	Delta 1088								1	1		35		4				1	1	0	0	1	0	0	0	0	0	0	1				13	0	1	0	1	0	0	0	0	0	1	1
Intercept	8	8/24/2016	1		1	United 1104								1	1		6		1				1	0	0	0	1	0	0	0	0	0	0	2	1	1	1	7	0	0	0	0	0	0	0	0	0	0	0
Intercept	8	8/24/2016	1		1	United 1104								2	1		6		1				1	0	0	0	0	0	0	1	0	0	0	2	1	1	2	6	0	0	0	0	0	0	0	0	0	0	0
Intercept	8	8/24/2016	1		1	United 1104								1	1		31		1				1	1	0	0	0	0	0	0	0	0	0	2	1	8	2	4	0	0	0	0	0	0	0	0	0	0	0
Intercept	8	8/24/2016	1		1	United 1104								1	1		5		4				1	0	0	0	1	0	0	0	0	0	0	1				7	0	1	0	0	0	0	0	0	0	0	0
Intercept	8	8/24/2016	1		1	United 1104								2	1		22		1				1	0	0	0	0	0	0	1	0	0	0	1				7	0	0	0	1	0	0	0	0	0	0	0
Intercept	8	8/24/2016	1		1	United 1104								1	23				1				1	0	0	1	0	0	0	0	0	0	0	1				30	0	0	0	1	0	0	0	0	0	1	0
Intercept	8	8/24/2016	1		1	Delta 1088								1	1		17		4				1	0	0	1	1	0	0	0	0	0	0	1				10	0	1	0	1	0	0	0	0	0	1	0
Intercept	8	8/24/2016	1		1	Delta 1088								1	1		23		1				1	1	0	0	0	1	0	0	0	0	0	1				12	0	0	0	1	0	0	0	0	0	0	0
Intercept	8	8/24/2016	1		1	Delta 1088								4	1		40		1				1	1	0	0	0	0	0	0	0	0	0	1				5	0	0	0	0	0	0	0	0	0	0	0
Intercept	8	8/24/2016	1		1	Delta 1088								2	1		50		1				1	0	0	0	0	0	0	1	0	0	0	2	1	5	2	7	0	0	0	1	0	0	0	0	0	0	0
Intercept	8	8/24/2016	1		1	Delta 1088								1	1		50		1				1	0	0	0	0	1	0	0	0	0	0	1				5	0	0	0	1	0	0	0	0	0	0	0
Intercept	8	8/23/2016	1		1	AK 92								4	1		37		1				1	0	0	0	0	1	0	0	0	0	0	1				6	0	0	0	1	0	0	0	0	0	0	0
Intercept	8	8/23/2016	1		1	AS 92								1	1		5		1				1	1	0	1	1	0	0	0	0	0	0	2	1	24	2	10	0	1	0	1	0	0	0	0	0	1	0
Intercept	8	8/23/2016	1		1	AS 92								2	1		47		1				1	0	0	0	0	0	0	1	1	0	0	2	2		2	7	0	0	0	1	0	0	0	0	0	0	0
Intercept	8	8/23/2016	1		1	AS 92								1	1		9		4				1	0	0	1	1	0	0	0	0	0	0	1				9	0	1	0	0	0	0	0	0	0	1	1
Intercept	8	8/23/2016	1		1	AS 92								1	1		16		4				1	0	0	1	1	0	0	0	0	0	0	2	1	1	1	12	0	1	0	1	0	0	0	0	0	1	0
Intercept	8	8/23/2016	1		1	AS 92								1	11				1				1	0	1	0	0	0	1	0	0	0	0	1				16	0	0	0	1	0	0	0	0	0	1	1
Intercept	9	9/16/2016	1		1	Delta 1088								3	1		21		1				1	0	0	0	0	1	0	0	0	0	0	2	1	3	2	7	0	0	0	1	0	0	0	0	0	0	0
Intercept	9	9/16/2016	1		1	Delta 1088								1	1		42		1				1	0	0	1	1	0	0	0	0	0	0	1				3	0	0	0	1	0	0	0	0	0	1	0
Intercept	9	9/16/2016	1		1	Delta 1088								2	1		9		1				1	0	0	0	0	1	0	0	0	0	0	2	1	2	2	4	0	0	0	0	0	0	0	0	0	0	0
Intercept	9	9/16/2016	1		1	Delta 1088								4	8				1				1	0	0	0	1	0	0	0	0	0	0	1				90	0	0	0	1	0	0	0	0	0	0	0
Intercept	9	9/16/2016	1		1	Delta 1088								1	1		38		1				1	0	0	1	0	1	0	0	0	0	0	1				8	0	0	0	1	0	0	0	0	0	1	1
Intercept	9	9/16/2016	1		1	Delta 1088								3	1		17		1				2											2	1	0	2	5	0	0	0	1	0	0	0	0	0	0	0
Intercept	9	9/16/2016	1		1	Delta 1088								3	1		6		1				1	0	0	0	0	0	0	1	0	0	0	2	1	10	2	5	0	0	0	1	0	0	0	0	0	0	0
Intercept	9	9/16/2016	1		1	Delta 1088								1	1		23		1				1	1	0	0	0	0	0	0	0	0	0	2	1	3	2	16	0	0	0	0	0	0	0	0	0	0	0
Intercept	9	9/16/2016	1		1	Delta 1088								1	1		38		4				1	0	0	1	1	0	0	0	0	0	0	2	3		2	11	0	1	0	1	0	0	0	0	0	1	0
Intercept	9	9/16/2016	1		1	Delta 1088								3	1		17		1				1	1	0	0	0	0	0	0	0	0	0	2	1	0	2	14	0	0	0	1	0	0	0	0	0	0	0
Intercept	9	9/14/2016	1		1	AK 102								3	1		47		1				1	1	0	0	0	0	0	0	0	0	0	2	1	0	2	8	0	0	0	0	0	0	0	0	0	0	0
Intercept	9	9/14/2016	1		1	AK 102								3	1		28		1				2											2	2		2	14	0	0	0	1	0	0	0	0	0	0	0
Intercept	9	9/14/2016	1		1	AK 102								3	1		47		1				2											2	1	0	2	3	0	0	0	1	0	0	0	0	0	0	0
Intercept	9	9/14/2016	1		1	AK 102								3	1		47		1				2											2	1	0	2	1	0	0	0	1	0	0	0	0	0	0	0
Intercept	9	9/14/2016	1		1	AK 102								3	1		47		1				2											2	1	0	2	2	0	0	0	1	0	0	0	0	0	0	0
Intercept	9	9/14/2016	1		1	as 102								1	1		47		1				1	0	0	1	1	1	0	0	0	0	0	2	1	2	1	9	0	0	0	1	0	0	0	0	0	1	1
Intercept	9	9/14/2016	1		1	as 102								3	1		47		1				2											2	1	0	2	1	0	0	0	1	0	0	0	0	0	0	0
Intercept	9	9/14/2016	1		1	as 102								2	1		11		1				1	0	0	0	0	0	0	1	0	0	0	2	2		2	12	0	0	0	1	0	0	0	0	0	0	0
Intercept	9	9/14/2016	1		1	AK102								3	1		47		1				2											2	1	0	2	2	0	0	0	1	0	0	0	0	0	0	0
Intercept	9	9/14/2016	1		1	AK102								1	1		43		4				1	0	0	1	1	0	0	0	0	0	0	1				10	0	1	0	1	0	0	0	0	0	1	0
Intercept	9	9/14/2016	1		1	AK102								1	1		50		4				1	0	0	1	1	0	0	0	0	0	0	1				11	0	1	0	0	0	0	0	0	0	1	1
Intercept	9	9/16/2016	1		1	DL1088								1	1		46		1				1	1	0	0	0	0	0	0	0	0	0	2	1	1	2	6	0	0	0	1	0	0	0	0	0	0	0
Intercept	8	8/17/2016	1		1	dl 1088								1	1		29		1				1	0	0	0	0	1	1	0	0	0	0	1				9	0	0	0	0	0	0	0	0	0	0	1
Intercept	8	8/17/2016	1		1	dl 1088								1	34				1				1	0	0	0	0	0	1	0	0	0	0	1				13	0	0	0	1	0	0	0	0	0	1	0
Intercept	8	8/17/2016	1		1	dl 1088								1	1		21		1				1	0	0	0	0	1	0	0	0	0	0	1				13	0	0	0	1	0	0	0	0	0	1	0
Intercept	8	8/17/2016	1		1	Delta 1088								1	1		40		1				1	0	0	0	0	1	0	0	0	0	0	2	1	9	2	9	0	0	0	1	0	0	0	0	0	0	0
Intercept	8	8/17/2016	1		1	Delta 1088								2	1		35		1				1	0	0	0	0	0	0	1	0	0	0	1				7	0	0	0	1	0	0	0	0	0	0	1
Intercept	8	8/18/2016	1		1	AS 142								2	1		9		1				2											2	1	4	2	2	0	0	0	1	0	0	0	0	0	0	0
Intercept	8	8/18/2016	1		1	AS 142								2	1		5		1				1	0	0	0	0	0	0	1	0	0	0	2	1	1	2	10	0	0	0	1	0	0	0	0	0	0	0
Intercept	8	8/18/2016	1		1	AS 142								1	1		5		1				1	0	0	0	0	1	0	0	0	0	0	2	1	2	2	10	0	0	0	1	0	0	1	0	0	1	1
Intercept	8	8/21/2016	1		1	DL 604								2	1		22		1				1	0	0	0	0	0	0	1	0	0	0	2	1	3	2	4	0	0	0	1	0	0	0	0	0	0	0
Intercept	8	8/21/2016	1		1	DL 604								2	1		22		1				1	0	0	0	0	0	0	1	0	0	0	1				14	0	0	0	0	0	0	0	0	0	0	0
Intercept	8	8/21/2016	1		1	DL 604								1	1		20		1				1	0	0	0	0	0	0	0	0	1	0	1				8	0	0	0	1	0	0	0	0	0	0	0
Intercept	8	8/21/2016	1		1	DL 604								1	1		23		1				1	0	0	0	0	0	0	1	0	0	0	1				4	0	0	0	1	0	0	0	0	0	0	0
Intercept	8	8/21/2016	1		1	DL 604								1	1		7		1				1	0	0	0	0	1	0	0	0	0	0	1				9	0	0	0	1	0	0	0	0	0	0	0
Intercept	8	8/21/2016	1		1	DL 604								1	1		44		1				1	0	0	0	0	1	0	0	0	0	0	2	1	1	2	4	0	0	0	1	0	0	0	0	0	0	0
Intercept	8	8/21/2016	1		1	DL 604								1	1		5		4				1	0	0	0	1	0	0	0	0	0	0	2	1	1	2	8	0	1	0	1	0	0	0	0	0	0	0
Intercept	8	8/21/2016	1		1	DL 604								2	1		11		1				1	0	0	0	0	0	0	1	0	0	0	2	1	3	2	8	0	0	0	0	0	0	0	0	0	0	0
Intercept	8	8/18/2016	1		1	DL 604								2	1		31		1				1	0	0	0	0	0	0	1	0	0	0	1				6	0	0	0	1	0	0	0	0	0	0	0
Intercept	8	8/18/2016	1		1	DL 604								4	1		5		1				1	0	0	0	0	1	0	0	0	0	0	1				4	0	0	0	1	0	0	0	0	0	0	0
Intercept	8	8/18/2016	1		1	DL 604								4	1		47		1				1	0	0	0	0	1	0	0	0	0	0	2	1	2	2	3	0	0	0	1	0	0	0	0	0	0	0
Intercept	8	8/18/2016	1		1	DL 604								1	1		28		1				1	0	0	1	1	0	0	0	0	0	0	1				8	0	0	0	1	0	0	0	0	0	1	0
Intercept	8	8/18/2016	1		1	DL 604								2	1		23		1				1	0	0	1	0	0	0	0	0	0	0	1				5	0	0	0	0	0	0	0	0	0	0	0
Intercept	6	6/23/2016	1		1	AK 870								1	3				4				1	0	0	1	1	0	0	0	0	0	0	1				12	0	1	0	1	0	0	0	0	0	1	1
Intercept	6	6/23/2016	1		1	ak 870								1	1		5		1				1	0	0	0	0	1	0	0	0	0	0	1				10	0	0	0	1	0	0	0	0	0	0	0
Intercept	6	6/23/2016	1		1	ak 870								1	1		11		1				1	0	0	1	1	1	0	0	0	0	0	1				7	0	0	0	1	0	0	0	0	0	0	0
Intercept	6	6/23/2016	1		1	ak 870								2	32				1				2											1				2	0	0	0	1	0	0	0	0	0	0	0
Intercept	6	6/23/2016	1		1	ak 870								4	1		11		1				2											2	2		2	6	0	0	0	1	0	0	0	0	0	0	0
Intercept	6	6/23/2016	1		1	ak 870								2	1		11		1				2											2	2		2	7	0	0	0	0	0	0	0	0	0	0	1
Intercept	6	6/23/2016	1		1	ak 870								1	3				4				1	0	0	1	1	0	0	1	0	0	0	1				26	0	1	0	1	0	0	0	0	0	1	1
Intercept	5	5/3/2016	1		1	ak 106								2	1		6		1				2											2	1	2	2	3	0	0	0	1	0	0	0	0	0	0	0
Intercept	5	5/3/2016	1		1	ak 106								3	1		43		1				2											2	1	0	2	0	0	0	0	0	0	0	0	0	0	0	0
Intercept	6	6/27/2016	1		1	ua 1104								2	1		43		1				1	0	0	0	0	1	0	0	0	0	0	1				4	0	0	0	0	0	0	0	0	0	0	0
Intercept	6	6/27/2016	1		1	United 1104								1	1		38		1				1	0	0	0	0	1	0	0	0	0	0	2	1	4	1	4	0	0	0	1	0	0	0	0	0	0	0
Intercept	6	6/27/2016	1		1	United 1104								2	1		3		1				1	0	0	0	0	0	0	1	0	0	0	1				7	0	0	0	1	0	0	0	0	0	0	0
Intercept	6	6/27/2016	1		1	United 1104								2	1		25		1				1	0	0	0	0	0	0	1	0	0	0	2	1	1	2	5	0	0	0	0	0	0	0	0	0	0	0
Intercept	6	6/27/2016	1		1	United 1104								2	1		5		1				1	0	0	0	0	0	0	1	0	0	0	2	1	5	2	6	0	0	0	1	0	0	0	0	0	0	0
Intercept	6	6/27/2016	1		1	United 1104								4	1		14		1				1	0	0	1	1	0	0	0	0	0	0	1				10	0	0	0	1	0	0	0	0	0	0	0
Intercept	6	6/27/2016	1		1	United 1104								4	1		18		1				1	0	0	0	0	0	0	1	0	0	0	1				8	0	0	0	0	0	0	0	0	0	0	0
Intercept	6	6/26/2016	1		1	AK 88								1	1		18		1				1	0	0	0	0	1	0	0	0	0	0	1				11	0	0	0	1	0	0	0	0	0	1	0
Intercept	6	6/26/2016	1		1	AK 88								2	1		43		1				1	0	0	0	0	1	0	1	0	0	0	1				10	0	0	0	1	0	0	0	0	0	0	0
Intercept	6	6/26/2016	1		1	AK 88								2	1		47		1				1	0	0	0	0	0	0	1	0	0	0	2	2		2	5	0	0	0	1	0	0	0	0	0	0	0
Intercept	6	6/26/2016	1		1	AK 88								1	30				1				1	1	0	0	0	0	0	1	0	0	0	2	2		2	10	0	0	0	1	0	0	0	0	0	0	0
Intercept	6	6/26/2016	1		1	AK 88								1	1		6		1				1	1	0	0	0	1	0	0	0	0	0	2	1	5	2	11	0	0	0	1	0	0	0	0	0	0	0
Intercept	6	6/26/2016	1		1	AK 88								2	1		51		1				1	0	0	0	0	1	0	0	0	0	0	2	1	10	2	4	0	0	0	1	0	0	0	0	0	0	0
Intercept	6	6/26/2016	1		1	AK 88								1	1		31		1				1	0	0	0	1	0	0	1	0	0	0	2	1	1	2	25	0	0	0	1	0	0	0	0	0	1	0
Intercept	6	6/26/2016	1		1	AK 94								2	1		47		1				1	1	0	0	0	1	0	1	0	0	0	2	1	20	1	5	0	0	0	0	0	0	0	0	0	0	0
Intercept	6	6/26/2016	1		1	AK 94								2	1		47		1				1	0	0	0	0	1	0	0	0	0	0	2	1	2	2	10	0	0	0	1	0	0	0	0	0	0	0
Intercept	6	6/26/2016	1		1	AK 94								2	1		6		1				1	1	0	0	0	0	0	1	0	0	0	2	2		2	7	0	0	0	1	0	0	0	0	0	0	0
Intercept	6	6/26/2016	1		1	AK 94								1	1		47		1				1	0	0	0	0	1	0	0	0	0	0	2	1	2	2	2	0	0	0	1	0	0	0	0	0	0	1
Intercept	6	6/26/2016	1		1	AK 94								2	1		5		1				1	0	0	0	0	1	0	0	0	0	0	1				9	0	0	0	1	0	0	0	0	0	0	0
Intercept	6	6/26/2016	1		1	AK 94								1	1		9		1				1	1	0	0	0	0	0	0	0	0	0	2	1	4	2	9	0	0	0	1	0	0	0	0	0	0	0
Intercept	6	6/26/2016	1		1	AK 94								1	1		47		3		2		1	0	0	0	0	0	0	1	0	0	0	2	1	5	2	10	0	0	0	1	0	0	0	0	0	0	0
Intercept	6	6/26/2016	1		1	AK 86								1	1		5		1				1	0	0	0	0	1	0	0	0	0	0	1				7	0	0	0	1	0	0	0	0	0	0	0
Intercept	6	6/26/2016	1		1	AK 86								1	1		3		1				1	0	0	0	0	0	0	1	0	0	0	2	2		2	7	0	0	0	1	0	0	0	0	0	0	0
Intercept	6	6/26/2016	1		1	AK 86								4	1		21		1				1	0	0	0	0	1	0	0	0	0	0	1				7	0	0	0	1	0	0	0	0	0	0	0
Intercept	6	6/26/2016	1		1	AK 86								2	1		3		1				1	0	0	0	0	0	0	1	0	0	0	2	1	10	2	10	0	0	0	1	0	0	0	0	0	1	1
Intercept	6	6/26/2016	1		1	AK 86								1	1		22		4				1	0	0	1	1	0	0	0	0	0	0	1				9	0	1	0	1	0	0	0	0	0	1	0
Intercept	6	6/26/2016	1		1	AK 86								3	1		37		1				1	1	0	0	0	1	0	0	0	0	0	2	2		2	45	0	0	0	1	0	0	0	0	0	0	0
Intercept	6	6/26/2016	1		1	AK 86								1	7			2	1				1	0	0	0	0	1	0	0	0	0	0	1				4	0	0	0	1	0	0	0	0	0	0	0
Intercept	6	6/26/2016	1		1	AK 86								2	1		47		1				1	0	0	0	0	0	0	1	0	0	0	2	1	15	2	4	0	0	0	1	0	0	0	0	0	0	0
Intercept	6	6/26/2016	1		1	AK 86								4	1		5		1				1	0	0	0	0	1	0	0	0	0	0	1				3	0	0	0	1	0	0	0	0	0	0	1
Intercept	6	6/26/2016	1		1	AK 112								2	1		37		1				1	1	0	0	0	0	0	1	0	0	0	2	1	5	2	9	0	0	0	1	0	0	0	0	0	0	0
Intercept	6	6/26/2016	1		1	AK 112								1	1		43		1				1	0	0	0	0	0	0	1	0	0	0	2	2		2	9	0	0	0	1	0	0	0	0	0	0	0
Intercept	6	6/26/2016	1		1	AK112								1	1		26		1				1	0	0	0	0	1	0	0	0	0	0	2	1	1	2	6	0	0	0	1	0	0	0	0	0	0	0
Intercept	6	6/26/2016	1		1	AK112								1	3				4				1	1	0	0	1	1	0	0	0	0	0	1				8	0	1	0	1	0	0	0	0	0	0	0
Intercept	6	6/26/2016	1		1	AK112								2	1		47		1				2											2	2		2	7	0	0	0	1	0	0	0	0	0	0	0
Intercept	6	6/26/2016	1		1	AK112								4	1		17		1				1	1	0	0	0	0	0	0	0	0	0	2	1	2	2	8	0	0	0	1	0	0	0	0	0	0	0
Intercept	6	6/26/2016	1		1	AK112								4	1		49		1				1	0	0	0	0	1	0	0	0	0	0	2	1	0	2	6	0	0	0	1	0	0	0	0	0	0	0
Intercept	6	6/15/2016	1		1	AK110								2	1		3		1				2											2	1	20	2	30	0	0	0	0	0	0	0	0	0	0	0
Intercept	6	6/15/2016	1		1	AK110								2	1		5		4				1	0	0	0	1	0	0	0	0	0	0	1				7	0	0	1	0	0	0	0	0	0	0	0
Intercept	6	6/15/2016	1		1	AK110								1	1		25		1				1	1	0	0	0	0	1	0	0	0	0	2	1	1	2	19	0	0	0	1	0	1	0	0	1	0	0
Intercept	6	6/15/2016	1		1	AK110								1	1		5		1				1	1	0	0	0	0	0	0	0	0	0	1				9	0	0	0	1	0	0	0	0	0	1	0
Intercept	6	6/15/2016	1		1	AK110								1	1		3		4				1	0	0	1	0	1	0	0	0	0	0	2	1	2	1	17	0	0	1	1	0	0	0	0	0	1	0
Intercept	6	6/15/2016	1		1	AK110								1	1		5		4				1	1	0	1	1	0	0	0	0	0	0	2	1	2	1	10	0	1	0	1	0	0	0	0	0	1	0
Intercept	6	6/15/2016	1		1	AK110								1	1		5		4				1	0	0	0	1	0	0	0	0	0	0	2	1	3	1	7	0	1	0	1	0	0	0	0	0	0	0
Intercept	6	6/15/2016	1		1	AK110								1	1		3		4				1	0	0	1	1	0	0	0	0	0	0	1				6	0	1	0	1	0	0	0	0	0	0	1
Intercept	5	5/12/2016	1		1	DL2153								2	1		51		1				1	0	0	0	0	0	0	1	0	0	0	2	1	0	1	10	0	0	0	0	0	0	0	0	0	0	0
Intercept	5	5/12/2016	1		1	Delta 2153								2	1		35		1				1	0	0	0	0	0	0	1	0	0	0	2	1	2	2	12	0	0	0	0	0	0	0	0	0	0	0
Intercept	6	6/3/2016	1		1	AK 182								1	1		13		1				1	0	0	0	1	0	0	0	0	0	0	1				7	0	0	0	1	0	0	0	0	0	0	0
Intercept	6	6/3/2016	1		1	AK 182								1	3				4				1	0	0	0	1	0	0	0	0	0	0	1				9	0	1	0	1	0	0	0	0	0	0	0
Intercept	6	6/3/2016	1		1	AK 182								2	1		5		1				1	1	0	0	0	0	0	1	0	0	0	2	1	3	1	6	0	0	0	0	0	0	0	0	0	0	0
Intercept	6	6/3/2016	1		1	AK 182								1	1		5		4				1	0	0	1	1	0	0	0	0	0	0	1				9	0	1	0	1	0	0	0	0	0	0	0
Intercept	6	6/3/2016	1		1	AK 182								1	1		5		4				1	1	0	1	1	1	0	0	0	0	0	1				13	0	1	0	1	0	0	0	0	0	1	1
Intercept	6	6/3/2016	1		1	AK 182								1	1		47		1				1	0	0	0	0	0	0	1	0	0	0	2	1	30	1	14	0	0	0	0	0	0	0	0	0	0	0
Intercept	6	6/3/2016	1		1	AK 182								1	3				4				1	0	0	1	0	0	0	0	0	0	0	1				8	0	1	0	1	0	0	0	0	0	0	0
Intercept	6	6/3/2016	1		1	DL 274								2	1		3		3		2		1	0	0	0	0	0	0	1	0	0	0	1				4	0	0	0	1	0	0	0	0	0	0	1
Intercept	6	6/3/2016	1		1	DL 274								1	3				4				1	0	0	1	0	0	0	0	0	0	0	1				7	0	1	0	0	0	0	0	0	0	0	0
Intercept	6	6/3/2016	1		1	DL 274								1	1		43		4				1	0	0	0	1	0	0	0	0	0	0	1				10	0	1	0	1	0	0	1	0	0	1	0
Intercept	6	6/3/2016	1		1	DL 274								1	1		5		1				1	0	0	0	0	0	1	0	0	0	0	1				8	0	0	0	1	0	0	0	0	0	1	0
Intercept	6	6/3/2016	1		1	DL 274								1	1		9		3		1		1	0	0	0	0	0	1	0	0	0	0	2	1	2	1	8	0	0	0	1	0	0	1	0	0	0	0
Intercept	6	6/3/2016	1		1	DL 274								1	30				1				1	0	0	0	0	1	0	0	0	0	0	1				13	0	0	0	0	0	0	0	0	0	0	1
Intercept	6	6/3/2016	1		1	DL 274								2	1		12		1				1	0	0	0	0	0	1	0	0	0	0	2	1	20	2	7	0	0	0	1	0	0	0	0	0	0	0
Intercept	5	5/16/2016	1		1	AK 92								2	1		19		1				1	1	0	0	0	0	0	0	0	0	0	1				11	0	0	0	0	0	0	0	0	0	0	0
Intercept	6	6/16/2016	1		1	AK 92								2	1		6		1				1	1	0	0	0	1	0	0	0	0	0	2	1	10	2	10	0	0	0	0	0	0	0	0	0	0	0
Intercept	5	5/16/2016	1		1	AK 92								2	1		47		1				1	0	0	0	0	1	0	0	0	0	0	2	1	14	2	6	0	0	0	1	0	0	0	0	0	0	0
Intercept	6	6/7/2016	1		1	Jet Blue 501								1	1		5		1				1	0	0	0	0	1	0	0	0	0	0	2	1	0	2	5	0	0	0	1	0	0	0	0	0	1	0
Intercept	6	6/7/2016	1		1	Jet Blue 501								2	1		5		1				1	0	0	0	0	0	0	1	0	0	0	2	1	1	2	4	0	0	0	1	0	0	0	0	0	0	0
Intercept	6	6/7/2016	1		1	Jet Blue 501								1	1		44		1				1	0	1	0	0	1	0	0	0	0	0	1				17	1	0	0	1	0	0	0	0	0	1	1
Intercept	6	6/7/2016	1		1	Jet Blue 501								2	1		44		1				1	0	0	0	0	0	0	1	0	0	0	2	1	2	2	14	0	0	0	0	0	0	0	0	0	0	0
Intercept	6	6/7/2016	1		1	Jet Blue 501								1	1		51		1				1	0	0	1	0	1	0	0	0	0	0	1				11	0	0	0	1	0	0	0	0	0	0	0
Intercept	6	6/7/2016	1		1	Jet Blue 501								2	1		5		1				2											2	1	20	2	3	0	0	0	0	0	0	0	0	0	0	0
Intercept	6	6/7/2016	1		1	Jet Blue 501								2	1		5		1				1	0	0	0	0	0	0	1	0	0	0	1				8	0	0	0	1	0	0	0	0	0	0	0
Intercept	6	6/7/2016	1		1	Jet Blue 501								4	1		5		1				1	0	0	0	0	1	0	0	0	0	0	1				4	0	0	0	1	0	0	0	0	0	0	0
Intercept	9	9/1/2016	1		1	AS 98								1	1		9		4				1	0	0	1	1	0	0	0	0	0	0	1				11	0	1	0	1	0	0	0	0	0	0	0
Intercept	9	9/1/2016	1		1	AS 98								1	1		43		4				1	0	0	1	1	0	0	0	0	0	0	1				10	0	1	0	0	0	0	0	0	0	1	1
Intercept	9	9/1/2016	1		1	AS 98								1	1		9		4				1	0	0	1	1	0	0	0	0	0	0	2	1	1	1	11	0	1	0	1	0	0	0	0	0	1	0
Intercept	9	9/1/2016	1		1	AS 98								1	1		5		4				1	0	0	1	1	0	0	0	0	0	0	1				13	0	1	0	1	0	0	0	0	0	1	1
Intercept	8	8/30/2016	1		1	United 1104								1	1		35		4				1	0	0	1	1	0	0	0	0	0	0	1				10	0	1	0	0	0	0	0	0	0	1	0
Intercept	8	8/30/2016	1		1	United 1104								2	1		35		1				1	0	0	0	0	0	0	1	0	0	0	2	1	2	2	5	0	0	0	0	0	0	0	0	0	0	0
Intercept	8	8/30/2016	1		1	United 1104								1	1		36		1				1	0	0	0	0	1	0	0	0	0	0	1				7	0	0	0	1	0	0	0	0	0	0	0
Intercept	8	8/30/2016	1		1	United 1104								1	1		38		1				1	1	0	1	1	1	0	0	0	0	0	1				12	0	0	0	1	0	0	0	0	0	1	0
Intercept	8	8/30/2016	1		1	United 1104								1	1		18		1				1	0	0	1	0	1	0	0	0	0	0	2	1	1	1	8	0	0	0	1	0	0	0	0	0	1	0
Intercept	8	8/30/2016	1		1	United 1104								1	1		6		1				1	1	0	0	1	0	0	0	0	0	0	1				14	0	0	0	0	0	0	0	0	0	1	0
Intercept	8	8/30/2016	1		1	United 1104								3	1		9		1				1	1	0	0	0	0	0	0	0	0	0	2	1	26	2	16	0	0	0	1	0	0	0	0	0	0	0
Intercept	8	8/30/2016	1		1	United 1104								1	1		6		4				1	0	0	1	0	0	0	0	0	0	0	2	1	1	2	8	0	1	0	1	0	0	0	0	0	0	0
Intercept	8	8/30/2016	1		1	United 1104								3	1		33		1				1	1	0	0	0	0	0	0	0	0	0	1				25	0	0	0	0	0	0	0	0	0	0	0
Intercept	8	8/30/2016	1		1	United 1104								1	1		23		1				1	0	0	0	0	1	0	0	0	0	0	1				0	0	0	0	0	0	0	0	0	0	0	0
Intercept	8	8/30/2016	1		1	United 1104								1	1		43		3		2		1	0	0	0	0	1	0	0	0	0	0	2	1	7	1	8	0	0	0	1	0	0	0	0	0	0	1
Intercept	8	8/30/2016	1		1	United 1104								2	1		44		1				1	1	0	0	0	0	0	0	0	0	0	2	1	30	1	7	0	0	0	0	0	0	0	0	0	0	0
Intercept	8	8/30/2016	1		1	United 1104								2	1		32		1				1	0	0	0	0	0	0	1	0	0	0	2	1	2	1	5	0	0	0	1	0	0	0	0	0	0	0
Intercept	5	5/12/2016	1		1	AK 870								2	1		11		1				2											1				21	0	0	0	0	0	0	0	0	0	0	0
Intercept	5	5/12/2016	1		1	AK 870								2	1		11		1				2											2	1	6	2	10	0	0	0	0	0	0	0	0	0	0	1
Intercept	5	5/12/2016	1		1	AK 870								2	12				1				1	0	0	0	0	1	0	0	0	0	0	1				4	0	0	0	1	0	0	0	0	0	0	1
Intercept	5	5/12/2016	1		1	AK 870								2	1		11		1				1	0	0	0	0	0	0	1	0	0	0	2	1	3	1	6	0	0	0	1	0	0	0	0	0	0	0
Intercept	9	9/1/2016	1		1	AS 142								1	1		5		4				1	0	0	1	1	0	0	0	0	0	0	1				12	0	1	0	1	0	0	0	0	0	1	1
Intercept	9	9/1/2016	1		1	AS 142								4	1		9		3		2		1	0	0	0	0	0	0	1	0	0	0	1				75	0	0	0	1	0	0	0	0	0	0	0
Intercept	9	9/1/2016	1		1	AS 142								1	1		5		1				1	1	0	1	0	0	0	0	0	0	0	2	1	1	2	7	0	0	0	1	0	0	0	0	0	1	0
Intercept	9	9/1/2016	1		1	AS 142								1	1		5		4				1	0	0	1	1	0	0	0	0	0	0	1				11	0	1	0	1	0	0	0	0	0	1	0
Intercept	9	9/1/2016	1		1	AS 142								1	1		5		1				1	1	0	0	0	0	0	0	0	0	0	2	1	2	2	10	0	0	0	0	0	0	0	0	0	0	1
Intercept	9	9/1/2016	1		1	AS142								1	1		5		1				1	0	0	0	0	1	0	0	0	0	0	2	1	10	2	10	0	0	0	1	0	0	0	0	0	0	0
Intercept	9	9/1/2016	1		1	AS142								1	1		5		1				1	0	0	0	0	1	0	0	0	0	0	1				0	0	0	0	0	0	0	0	0	0	0	0
Intercept	9	9/1/2016	1		1	AS142								1	3				4				1	0	0	1	1	0	0	0	0	0	0	1				13	0	1	0	0	0	0	0	0	0	1	1
Intercept	9	9/1/2016	1		1	DL 247								1	1		22		1				1	1	1	1	0	0	0	1	0	0	0	1				10	0	0	0	1	0	0	0	0	0	1	0
Intercept	9	9/1/2016	1		1	DL 247								1	1		26		4				1	0	0	1	1	1	0	0	0	0	0	1				15	0	1	0	1	0	0	0	0	0	1	0
Intercept	9	9/1/2016	1		1	DL 247								1	1		47		1				1	1	1	1	1	0	0	0	0	0	0	2	1	1	1	11	0	0	0	1	0	0	0	0	0	1	1
Intercept	9	9/1/2016	1		1	DL 247								1	19				1				1	0	0	0	0	0	0	0	1	0	0	1				7	0	0	0	1	0	0	0	0	0	0	0
Intercept	9	9/1/2016	1		1	DL 247								1	1		6		4				1	0	0	1	1	0	0	0	0	0	0	2	1	1	2	10	0	1	0	1	0	0	0	0	0	1	0
Intercept	9	9/1/2016	1		1	DL247								2	1		9		1				1	0	0	0	0	0	0	1	0	0	0	2	2		2	36	0	0	0	1	0	0	0	0	0	0	0
Intercept	9	9/1/2016	1		1	DL 247								1	1		5		1				1	0	0	0	0	1	0	0	0	0	0	2	1	1	1	9	0	0	0	1	0	0	0	0	0	1	0
Intercept	9	9/1/2016	1		1	DL 247								3	1		5		1				1	0	0	0	0	1	0	0	0	0	0	2	2		2	5	0	0	0	1	0	0	0	0	0	0	1
Intercept	9	9/1/2016	1		1	DL 247								3	1		6		1				2											2	1	14	2	2	0	0	0	1	0	0	0	0	0	0	0
Intercept	9	9/1/2016	1		1	AK 92								3	1		47		1				2											2	1	9	2	2	0	0	0	1	0	0	0	0	0	0	0
Intercept	9	9/1/2016	1		1	AK 92								1	30				1				1	0	1	0	0	0	1	0	0	0	0	1				13	0	0	0	1	0	0	0	0	0	1	1
Intercept	9	9/1/2016	1		1	AK 92								2	1		37		1				1	1	0	0	0	0	0	1	0	0	0	2	1	3	1	9	0	0	0	0	0	0	0	0	0	0	0
Intercept	9	9/1/2016	1		1	AK 92								1	1		32		1				1	0	0	0	0	0	1	0	0	0	0	2	1	1	2	15	0	0	0	1	0	0	0	0	0	0	0
Intercept	9	9/1/2016	1		1	AK 92								1	3				4				1	0	0	1	0	0	0	0	0	0	0	1				11	0	1	0	1	0	0	0	0	0	1	1
Intercept	9	9/1/2016	1		1	AK 92								2	1		44		1				1	0	0	0	0	0	0	1	0	0	0	2	1	10	2	7	0	0	0	0	0	0	0	0	0	0	0
Intercept	6	6/7/2016	1		1	AK 82								3	1		26		1				2											2	1	0	2	21	0	0	0	0	0	0	0	0	0	0	0
Intercept	6	6/7/2016	1		1	AK 82								2	1		30		1				1	0	0	0	0	0	0	1	0	0	0	2	1	15	1	30	0	0	0	0	0	0	0	0	0	0	0
Intercept	6	6/7/2016	1		1	AK 82								1	1		22		4				1	0	0	1	0	1	0	0	0	0	0	1				8	0	1	0	0	0	0	0	0	0	1	0
Intercept	6	6/7/2016	1		1	AK 82								2	1		6		1				1	0	0	1	0	0	0	1	0	0	0	2	1	3	2	10	0	0	0	0	0	0	0	0	0	0	0
Intercept	6	6/7/2016	1		1	AK 138								1	1		14		4				1	0	0	0	1	0	0	0	0	0	0	1				9	0	1	0	0	0	0	0	0	0	1	1
Intercept	6	6/7/2016	1		1	AK 138								1	1		14		4				1	0	0	1	1	0	0	0	0	0	0	2	1	1	1	13	0	1	0	0	0	0	0	0	0	1	1
Intercept	6	6/7/2016	1		1	AK 138								2	1		13		1				1	0	0	1	0	1	0	0	0	0	0	2	1	2	2	11	0	0	0	1	0	0	0	0	0	1	0
Intercept	6	6/7/2016	1		1	AK 138								1	1		14		1				1	0	0	1	0	1	0	0	0	0	0	1				7	0	0	0	1	0	0	0	0	0	1	0
Intercept	6	6/7/2016	1		1	AK 138								2	1		22		1				1	0	0	0	0	1	0	0	0	0	0	1				10	0	0	0	0	0	0	0	0	0	0	0
Intercept	9	9/8/2016	1		1	AK 102								1	1		50		4				1	0	0	0	0	1	0	0	0	0	0	1				12	0	1	0	1	0	0	0	0	0	0	0
Intercept	6	6/7/2016	1		1	AK 138								1	1		32		4				1	0	0	0	1	0	0	0	0	0	0	1				11	0	1	0	1	0	0	0	0	0	1	0
Intercept	9	9/8/2016	1		1	AK 102								3	1		28		1				1	1	0	0	0	0	0	1	0	0	0	2	1	3	2	2	0	0	0	0	0	0	0	0	0	0	0
Intercept	9	9/8/2016	1		1	AK 102								1	1		43		4				1	0	0	0	0	0	0	1	0	0	0	2	1	2	1	8	0	1	0	0	0	0	0	0	0	0	0
Intercept	9	9/8/2016	1		1	AK 102								1	1		8		1				1	0	0	0	0	0	1	0	0	0	0	1				12	0	0	0	1	0	0	0	0	0	1	0
Intercept	9	9/8/2016	1		1	AK 102								1	1		25		1				1	0	0	0	0	1	0	0	0	0	0	1				7	0	0	0	1	0	0	0	0	0	1	0
Intercept	9	9/8/2016	1		1	AK 102								1	30				4				1	0	0	1	0	0	0	0	0	0	0	1				7	0	1	0	0	0	0	0	0	0	0	0
Intercept	9	9/8/2016	1		1	AK 102								2	1		43		4				1	0	0	0	0	0	0	1	0	0	0	2	2		1	18	0	1	0	0	0	0	0	0	0	0	0
Intercept	9	9/8/2016	1		1	AK 89								1	30				4				1	0	0	1	1	0	0	0	0	0	0	1				7	0	1	0	0	0	0	0	0	0	0	0
Intercept	9	9/8/2016	1		1	AK 98								3	1		47		1				1	0	0	0	0	1	0	0	0	0	0	2	1	1	2	4	0	0	0	1	0	0	0	0	0	0	0
Intercept	9	9/8/2016	1		1	AK 98								2	1		46		1				2											1				3	0	0	0	1	0	0	0	0	0	0	0
Intercept	9	9/8/2016	1		1	AK 98								1	30				4				1	0	0	1	0	0	0	0	0	0	0	1				7	0	1	0	0	0	0	0	0	0	0	0
Intercept	9	9/8/2016	1		1	AK 98								2	1		6		1				1	0	0	0	0	0	0	1	0	0	0	1				5	0	0	0	1	0	0	0	0	0	0	0
Intercept	9	9/8/2016	1		1	AK 98								1	1		19		1				1	0	0	0	0	1	0	0	0	0	0	2	1	1	2	21	0	0	0	1	0	0	0	0	0	1	0
Intercept	6	6/11/2016	1		1	UA 1562								1	7			3	4				1	0	0	0	1	0	0	0	0	0	0	1				7	0	1	0	0	0	0	0	0	0	0	0
Intercept	6	6/11/2016	1		1	UA 1562								1	1		35		4				1	0	0	1	0	0	0	0	0	0	0	1				8	0	1	0	1	0	0	0	0	0	0	0
Intercept	6	6/11/2016	1		1	UA 1562								1	1		24		1				1	0	0	0	0	1	0	0	0	0	0	2	1	1	2	8	0	0	0	1	0	0	0	0	0	1	1
Intercept	6	6/11/2016	1		1	UA 1562								2	1		13		1				2											2	1	0	2	3	0	0	0	1	0	0	0	0	0	0	0
Intercept	6	6/11/2016	1		1	UA 1562								2	1		38		1				1	0	0	0	0	0	0	1	0	0	0	2	1	1	2	7	0	0	0	0	0	0	0	0	0	0	0
Intercept	6	6/11/2016	1		1	UA 1562								2	1		38		1				1	0	0	0	0	0	0	1	0	0	0	2	1	8	2	8	0	0	0	1	0	0	0	0	0	0	0
Intercept	6	6/11/2016	1		1	UA 1562								2	1		9		1				1	0	0	0	0	1	0	0	0	0	0	2	1	3	2	11	0	0	0	1	0	0	0	0	0	1	0
Intercept	6	6/11/2016	1		1	UA 1562								1	1		13		1				1	0	0	1	0	0	0	0	0	0	0	1				9	0	0	0	1	0	0	0	0	0	1	0
Intercept	6	6/11/2016	1		1	AK 182								4	1		47		1				1	0	0	0	0	0	0	1	0	0	0	2	1	6	2	8	0	0	0	0	0	0	0	0	0	0	0
Intercept	6	6/11/2016	1		1	AK 182								3	1		47		1				1	1	0	0	0	0	0	0	0	0	0	1				27	0	0	1	0	0	0	0	0	0	0	0
Intercept	6	6/11/2016	1		1	AK 182								1	1		5		4				1	0	0	1	1	0	0	0	0	0	0	1				8	0	1	0	0	0	0	0	0	0	0	0
Intercept	6	6/11/2016	1		1	AK 182								1	1		17		1				1	0	0	0	0	1	0	0	0	0	0	2	1	4	1	5	0	0	0	1	0	0	0	0	0	0	0
Intercept	6	6/11/2016	1		1	AK 182								2	1		42		1				2											2	2		2	4	0	0	0	1	0	0	0	0	0	0	0
Intercept	6	6/11/2016	1		1	AK 182								4	1		47		1				2											2	1	2	2	7	0	0	0	0	0	0	0	0	0	0	0
Intercept	6	6/11/2016	1		1	AK 182								1	1		47		1				1	0	0	0	0	1	0	0	0	0	0	2	1	3	2	6	0	0	0	1	0	0	0	0	0	0	0
Intercept	6	6/11/2016	1		1	AK 182								2	1		22		1				1	0	0	0	0	0	0	1	0	0	0	2	1	1	2	14	0	0	0	0	0	0	0	0	0	0	0
Intercept	6	6/11/2016	1		1	AK 182								2	1		47		1				1	0	0	0	0	0	0	1	1	0	0	2	1	1	2	30	0	0	0	0	0	0	0	0	0	0	1
Intercept	6	6/11/2016	1		1	dl 1088								1	1		40		4				1	0	0	0	1	0	0	0	0	0	0	1				8	0	1	0	1	0	0	0	0	0	0	0
Intercept	6	6/11/2016	1		1	dl 1088								1	1		32		1				1	0	0	0	0	1	0	0	0	0	0	1				7	0	0	0	1	0	0	0	0	0	0	0
Intercept	6	6/11/2016	1		1	dl 1088								1	1		13		4				1	0	0	0	1	0	0	0	0	0	0	1				7	0	1	0	0	0	0	0	0	0	0	0
Intercept	6	6/11/2016	1		1	dl 1088								2	1		15		1				1	0	0	0	0	0	0	1	0	0	0	2	1	6	2	10	0	0	0	0	0	0	0	0	0	0	0
Intercept	6	6/11/2016	1		1	dl 1088								2	1		33		1				1	0	0	0	0	0	0	1	0	0	0	1				8	0	0	0	1	0	0	0	0	0	0	0
Intercept	6	6/11/2016	1		1	dl 1088								1	1		50		4				1	0	0	0	1	0	0	0	0	0	0	1				8	0	1	0	1	0	0	0	0	0	0	0
Intercept	6	6/11/2016	1		1	DL1088								2	1		25		1				1	0	0	0	0	1	0	0	0	0	0	1				10	0	0	0	1	0	0	0	0	0	0	0
Intercept	5	5/12/2016	1		1	DL2153								2	7			1	1				2											1				5	0	0	0	0	0	0	0	0	0	0	0
Intercept	5	5/12/2016	1		1	DL2153								2	1		9		1				1	0	0	0	0	1	0	0	0	0	0	2	2		2	7	0	0	0	1	0	0	0	0	0	0	0
Intercept	5	5/12/2016	1		1	DL2153								3	1		12		1				1	0	0	0	0	1	0	0	0	0	0	1				1	0	0	0	1	0	0	0	0	0	0	0
Intercept	5	5/12/2016	1		1	AK98								3	1		47		1				2											2	1	1	2	21	0	0	0	0	0	0	0	0	0	0	0
Intercept	5	5/12/2016	1		1	AK 98								3	1		47		1				1	0	0	0	0	1	0	0	0	0	0	2	1	0	2	3	0	0	0	1	0	0	0	0	0	0	0
Intercept	5	5/12/2016	1		1	AK 98								3	1		47		1				2											2	1	0	2	3	0	0	0	1	0	0	0	0	0	0	0
Intercept	5	5/12/2016	1		1	AK 98								3	1		47		1				2											2	1	0	2	1	0	0	0	1	0	0	0	0	0	0	0
Intercept	5	5/12/2016	1		1	AK 98								3	1		33		1				1	1	0	0	0	0	0	0	0	0	0	2	1	0	2	65	0	0	1	0	0	0	0	0	0	0	0
Intercept	5	5/12/2016	1		1	AK 98								1	1		47		1				2											2	1	20	1	4	0	0	0	1	0	0	0	0	0	0	0
Intercept	5	5/12/2016	1		1	AK 98								2	1		5		1				1	0	0	0	0	0	0	1	0	0	0	1				4	0	0	0	1	0	0	0	0	0	0	0
Intercept	9	9/16/2016	1		1	AK 138								2	1		13		1				1	0	0	0	0	0	0	1	0	0	0	1				7	0	0	0	0	0	0	0	0	0	0	0
Intercept	9	9/16/2016	1		1	AK 138								1	1		24		4				1	0	0	1	1	0	0	0	0	0	0	1				11	0	1	0	1	0	0	0	0	0	1	1
Intercept	8	8/23/2016	1		1	DL 36								1	1		9		1				1	1	0	0	0	1	0	0	0	0	0	1				7	0	0	0	1	0	0	0	0	0	0	0
Intercept	8	8/23/2016	1		1	DL 36								1	1		9		1				1	0	0	0	0	1	0	0	0	0	0	2	1	5	2	6	0	0	0	1	0	0	0	0	0	0	0
Intercept	8	8/23/2016	1		1	DL 36								1	1		9		1				1	0	0	0	0	0	0	1	0	0	0	1				21	0	0	0	1	0	0	0	0	0	1	0
Intercept	8	8/23/2016	1		1	DL 604								1	1		44		4				1	0	0	0	1	1	0	0	0	0	0	2	1	1	1	10	0	1	0	0	0	0	0	0	0	1	0
Intercept	8	8/23/2016	1		1	DL 604								1	1		34		1				1	1	0	0	0	0	0	0	0	0	0	2	1	6	2	7	0	0	0	1	0	0	0	0	0	0	0
Intercept	8	8/23/2016	1		1	DL 604								2	1		3		1				1	0	0	0	0	1	0	0	0	0	0	2	1	2	1	14	0	0	0	1	0	0	0	0	0	0	1
Intercept	8	8/23/2016	1		1	DL 604								2	1		5		1				1	0	0	0	0	0	0	1	0	0	0	1				11	0	0	0	0	0	0	0	0	0	0	0
Intercept	8	8/23/2016	1		1	UA 1197								2	1		32		1				1	0	0	0	0	0	0	1	0	0	0	1				13	0	0	0	1	0	0	0	0	0	0	0
Intercept	8	8/23/2016	1		1	UA 1197								3	1		5		1				2											2	1	3	2	1	0	0	0	1	0	0	0	0	0	0	0
Intercept	8	8/23/2016	1		1	UA 1197								1	1		43		1				1	0	0	0	0	1	0	0	0	0	0	1				6	0	0	0	1	0	0	0	0	0	0	0
Intercept	8	8/23/2016	1		1	UA 1197								1	11				1				1	0	0	0	0	0	1	0	0	0	0	1				16	0	0	0	1	0	0	0	0	1	1	1
Intercept	9	9/17/2016	1		1	UA 1562								1	1		38		1				1	0	0	0	0	1	0	0	0	0	0	1				10	0	0	0	1	0	0	0	0	0	1	1
Intercept	9	9/17/2016	1		1	UA 1562								1	1		43		1				1	0	0	0	0	1	0	0	0	0	0	1				10	0	0	0	1	0	0	0	0	0	1	1
Intercept	9	9/17/2016	1		1	UA 1562								2	1		35		1				1	0	0	0	0	0	0	1	0	0	0	1				8	0	0	0	0	0	0	0	0	0	0	0
Intercept	9	9/16/2016	1		1	UA 1562								1	1		40		4				1	0	0	0	1	0	0	0	0	0	0	1				6	0	1	0	0	0	0	0	0	0	0	0
Intercept	9	9/17/2016	1		1	UA 1562								1	3				4				1	0	0	0	1	0	0	0	0	0	0	1				7	0	1	0	0	0	0	0	0	0	0	0
Intercept	9	9/14/2016	1		1	UA 1562								2	1		4		1				1	0	0	0	0	0	0	1	0	0	0	2	1	4	2	13	0	0	0	0	0	0	0	0	0	0	0
Intercept	9	9/14/2016	1		1	UA 1562								1	1		35		1				1	0	0	0	1	0	0	0	0	0	0	2	1	1	1	19	0	0	0	1	0	0	0	0	0	1	0
Intercept	9	9/14/2016	1		1	UA 1562								1	1		46		1				1	1	0	0	0	0	0	0	0	0	0	1				11	0	0	0	1	0	0	0	0	0	0	0
Intercept	9	9/16/2016	1		1	AK 138								1	1		50		1				1	0	0	0	0	1	0	0	0	0	0	1				12	0	0	0	1	0	0	0	0	0	0	0
Intercept	9	9/16/2016	1		1	AK 138								1	1		15		4				1	0	0	1	1	1	0	0	0	0	0	1				14	0	1	0	1	0	0	0	0	0	1	0
Intercept	9	9/16/2016	1		1	AK 138								1	1		43		1				1	0	0	1	1	1	0	0	0	0	0	1				4	0	0	0	1	0	0	0	0	0	1	0
Intercept	9	9/16/2016	1		1	AK 138								1	1		15		1				1	1	0	0	0	0	0	0	0	0	0	2	1	12	2	6	0	0	0	0	0	0	0	0	0	0	0
Intercept	9	9/16/2016	1		1	AK 138								2	1		33		1				1	1	0	0	0	0	0	0	0	0	0	1				8	0	0	0	0	0	0	0	0	0	0	1
Intercept	9	9/16/2016	1		1	AK 138								1	7			9	4				1	0	0	0	1	0	0	0	0	0	0	1				10	0	1	0	1	0	0	0	0	0	1	1
Intercept	9	9/16/2016	1		1	UA 1562								1	1		20		1				1	1	0	0	0	1	0	0	0	0	0	2	1	1	2	14	0	0	0	1	0	0	0	0	0	0	0
Intercept	9	9/16/2016	1		1	UA 1562								1	1		46		1				1	0	0	0	0	1	0	0	0	0	0	1				4	0	0	0	1	0	0	0	0	0	0	0
Intercept	9	9/16/2016	1		1	UA 1562								3	1		7		1				1	0	0	0	0	1	0	0	0	0	0	2	1	0	2	5	0	0	0	0	0	0	0	0	0	0	0
Intercept	9	9/16/2016	1		1	UA 1562								3	1		47		1				1	0	0	0	0	1	0	0	0	0	0	1				2	0	0	0	1	0	0	0	0	0	0	0
Intercept	9	9/16/2016	1		1	UA 1562								2	1		49		1				1	0	0	0	0	0	0	1	0	0	0	2	1	11	2	20	0	0	0	0	0	0	0	0	0	0	0
Intercept	8	8/29/2016	1		1	AS 140								1	1		47		1				1	0	0	0	0	1	0	0	0	0	0	2	1	5	1	6	0	0	0	1	0	0	0	0	0	0	0
Intercept	8	8/18/2016	1		1	AS 132								3	1		37		1				1	0	0	0	0	0	0	1	0	0	0	1				35	0	0	0	0	0	0	0	0	0	0	0
Intercept	8	8/18/2016	1		1	AK 132								1	1		47		1				1	1	0	0	0	0	0	0	0	0	0	2	1	32	2	14	0	0	0	0	0	0	0	0	0	0	0
Intercept	8	8/18/2016	1		1	AK 132								3	1		37		1				1	0	0	0	0	1	0	0	0	0	0	2	1	0	2	11	0	0	0	1	0	0	0	0	0	0	0
Intercept	8	8/18/2016	1		1	AK 132								1	1		37		4				1	0	0	1	1	0	0	0	0	0	0	2	1	4	1	15	0	1	0	0	0	0	0	0	0	1	1
Intercept	8	8/18/2016	1		1	AK 132								1	1		27		4				1	0	0	1	1	0	0	0	0	0	0	1				11	0	1	0	1	0	0	0	0	0	1	1
Intercept	8	8/17/2016	1		1	AK 132								1	1		37		4				1	0	0	1	1	0	0	0	0	0	0	1				11	0	1	0	1	0	0	0	0	0	1	1
Intercept	8	8/18/2016	1		1	AK132								1	1		37		1				1	0	0	0	0	1	0	0	0	0	0	2	1	1	2	6	0	0	0	0	0	0	0	0	0	0	0
Intercept	8	8/18/2016	1		1	AK132								4	1		37		1				1	1	0	0	0	0	0	0	0	0	0	2	1	1	2	8	0	0	0	1	0	0	0	0	0	0	0
Intercept	8	8/29/2016	1		1	AK140								2	1		37		1				1	1	0	0	0	0	0	0	0	0	0	1				9	0	0	0	1	0	0	0	0	0	0	0
Intercept	8	8/29/2016	1		1	AK140								2	1		47		1				1	0	0	0	0	0	0	1	0	0	0	2	2		2	4	0	0	0	0	0	0	0	0	1	0	1
Intercept	8	8/29/2016	1		1	AS140								1	1		28		1				1	0	0	0	1	1	0	0	0	0	0	1				6	0	0	0	1	0	0	0	0	0	0	0
Intercept	6	6/23/2016	1		1	DL625								2	1		43		1				1	0	0	0	0	0	0	0	1	0	0	2	1	1	2	7	0	0	0	1	0	0	0	0	0	0	0
Intercept	6	6/23/2016	1		1	DL625								1	1		44		1				1	1	0	0	0	0	0	0	0	0	0	2	1	0	2	10	0	0	0	1	0	0	0	0	0	0	0
Intercept	6	6/23/2016	1		1	DL625								1	1		1		1				1	0	0	0	0	0	0	1	0	0	0	2	2		2	30	0	0	0	1	0	0	0	0	0	0	0
Intercept	6	6/23/2016	1		1	DL625								2	1		33		1				2											1				2	0	0	0	1	0	0	0	0	0	0	0
Intercept	6	6/23/2016	1		1	DL2045								1	1		9		4				1	0	0	1	1	0	0	0	0	0	0	1				12	0	1	0	1	0	0	0	0	0	1	0
Intercept	6	6/23/2016	1		1	DL2045								1	4				1				1	0	0	0	1	0	0	0	0	0	0	1				6	0	0	0	0	0	0	0	0	0	0	0
Intercept	6	6/23/2016	1		1	Delta 2045								4	1		38		1				1	0	0	0	0	0	0	0	0	0	1	1				8	0	0	0	1	0	0	0	0	0	0	0
Intercept	6	6/23/2016	1		1	Delta 2045								1	15				1				1	0	1	0	0	1	0	0	0	0	0	1				10	0	0	0	1	0	0	0	0	0	1	0
Intercept	6	6/23/2016	1		1	Delta 2045								2	1		10		1				1	0	0	0	0	0	0	1	0	0	0	2	1	1	2	15	0	0	0	1	0	0	0	0	0	0	0
Intercept	6	6/23/2016	1		1	Delta 2045								1	1		43		4				1	0	0	1	1	0	0	0	0	0	0	2	1	1	2	12	0	1	0	1	0	0	0	0	0	1	0
Intercept	6	6/23/2016	1		1	Delta 2045								3	1		9		1				2											1				5	0	0	0	1	0	0	0	0	0	0	0
Intercept	6	6/23/2016	1		1	DL 2045								1	1		29		4				1	0	0	1	1	0	0	0	0	0	0	1				11	0	1	0	1	0	0	0	0	0	1	0
Intercept	6	6/23/2016	1		1	DL 2045								4	1		47		1				1	0	0	0	0	1	0	0	0	0	0	2	1	0	2	23	0	0	0	1	0	0	0	0	0	0	1
Intercept	6	6/23/2016	1		1	DL 625								1	3				1				1	1	0	0	0	0	0	0	0	0	0	1				10	0	0	0	1	0	0	0	0	0	0	1
Intercept	6	6/23/2016	1		1	DL 625								3	1		47		1				2											2	1	6	1	4	0	0	0	1	0	0	0	0	0	0	0
Intercept	6	6/23/2016	1		1	DL 625								2	1		13		1				1	0	0	0	0	1	0	0	0	0	0	2	1	5	2	8	0	0	0	1	0	0	0	0	0	0	0
Intercept	6	6/23/2016	1		1	DL 625								3	1		47		1				1	0	0	0	0	1	0	0	0	0	0	2	1	0	2	3	0	0	0	1	0	0	0	0	0	0	0
Intercept	6	6/23/2016	1		1	DL 625								1	30				1				1	0	0	1	0	1	0	0	0	0	0	1				15	0	0	0	1	0	0	0	0	0	0	0
Intercept	6	6/5/2016	1		1	AK 100								1	1		5		1				1	0	0	0	0	1	0	0	0	0	0	1				6	0	0	0	1	0	0	0	0	0	1	0
Intercept	6	6/15/2016	1		1									1	1		47		4				1	0	0	1	1	0	0	0	0	0	0	2	1	3	1	11	0	1	0	1	0	0	0	0	0	1	0
Intercept	6	6/15/2016	1		1	AK100								1	1		47		4				1	0	0	1	1	0	0	0	0	0	0	1				10	0	1	0	1	0	0	0	0	0	1	0
Intercept	6	6/15/2016	1		1	AK100								1	1		3		4				1	0	0	0	1	0	0	0	0	0	0	1				7	0	1	0	0	0	0	0	0	0	0	0
Intercept	6	6/15/2016	1		1	AK100								1	1		47		4				1	0	0	1	1	0	0	0	0	0	0	1				10	0	1	0	1	0	0	0	0	0	1	0
Intercept	6	6/15/2016	1		1	AK100								1	1		43		1				1	0	0	0	0	1	0	0	0	0	0	1				6	0	0	0	1	0	0	0	0	0	1	0
Intercept	6	6/23/2016	1		1	AK84								1	30				1				1	1	0	0	0	1	0	0	0	0	0	2	1	0	2	14	0	0	0	1	0	0	0	0	0	1	1
Intercept	6	6/23/2016	1		1	AK84								2	1		37		1				2											2	1	5	1	7	0	0	0	0	0	0	0	0	0	0	0
Intercept	6	6/23/2016	1		1	ak 84								4	1		47		1				1	1	0	0	0	0	0	0	0	0	0	1				4	0	0	0	1	0	0	0	0	0	0	0
Intercept	6	6/23/2016	1		1	ak 84								3	1		47		1				2											2	2		1	3	0	0	0	1	0	0	0	0	0	0	0
Intercept	6	6/23/2016	1		1	ak 84								1	1		9		1				1	0	0	0	0	0	1	0	0	0	0	2	1	3	2	15	0	0	0	0	0	0	0	0	0	0	0
Intercept	6	6/23/2016	1		1	AK 84								1	1		45		4				1	1	0	1	1	0	0	0	0	0	0	1				10	0	1	0	0	0	0	0	0	0	1	1
Intercept	6	6/23/2016	1		1	AK 84								2	1		30		3		2		1	0	0	0	0	0	0	1	0	0	0	2	1	15	2	3	0	0	0	0	0	0	0	0	0	0	0
Intercept	6	6/11/2016	1		1	AK 102								1	1		25		4				1	0	0	0	1	0	0	0	0	0	0	1				7	0	1	0	0	0	0	0	0	0	0	0
Intercept	6	6/11/2016	1		1	AK 102								1	1		42		1				1	0	0	0	0	1	0	0	0	0	0	1				13	0	0	0	1	0	0	0	0	0	0	1
Intercept	6	6/11/2016	1		1	AK 102								3	1		47		1				2											2	1	0	2	2	0	0	0	1	0	0	0	0	0	0	0
Intercept	6	6/11/2016	1		1	AK 102								1	1		43		1				1	0	0	0	0	1	0	0	0	0	0	1				8	0	0	0	1	0	0	0	0	0	0	1
Intercept	6	6/11/2016	1		1	AK 102								2	1		4		1				1	0	1	0	0	0	0	1	0	0	0	1				6	0	0	0	0	0	0	0	0	0	0	0
Intercept	6	6/11/2016	1		1	AK 102								1	1		1		4				1	1	0	0	1	0	0	0	0	0	0	2	1	2	1	8	0	1	0	0	0	0	0	0	0	0	0
Intercept	6	6/11/2016	1		1									1	1		9		4				1	0	0	1	1	0	0	0	0	0	0	1				14	0	0	0	0	0	0	0	0	0	1	1
Intercept	6	6/11/2016	1		1	AK 102								1	1		1		1				1	0	0	0	0	1	0	0	0	0	0	1				14	0	0	0	1	0	0	0	0	0	0	1
Intercept	8	8/21/2016	1		1	AS 52								1	1		12		1				1	0	0	0	0	1	0	0	0	0	0	2	1	1	2	5	0	0	0	1	0	0	0	0	0	0	0
Intercept	8	8/21/2016	1		1	AS 52								1	1		5		1				1	0	0	1	0	1	0	0	0	0	0	1				7	0	0	0	1	0	0	0	0	0	1	0
Intercept	8	8/21/2016	1		1	AS 52								1	1		13		1				1	0	0	1	1	0	0	0	0	0	0	2	1	2	1	9	0	0	0	1	0	0	0	0	0	1	1
Intercept	8	8/21/2016	1		1	AS 52								2	1		5		1				1	0	0	0	0	0	0	1	0	0	0	2	2		2	7	0	0	0	0	0	0	0	0	0	0	0
Intercept	8	8/21/2016	1		1	AS 52								2	1		47		1				2											2	1	6	2	10	0	0	0	1	0	0	0	0	0	0	0
Intercept	8	8/21/2016	1		1	AS 52								1	1		37		4				1	0	0	1	0	0	0	0	0	0	0	1				13	0	1	0	1	0	0	0	0	0	0	0
Intercept	8	8/21/2016	1		1	AS 52								1	1		1		1				1	0	0	1	1	0	0	0	0	0	0	1				5	0	0	0	1	0	0	0	0	0	0	0
Intercept	8	8/21/2016	1		1	AS 52								1	1		13		1				1	0	0	0	0	1	0	0	0	0	0	1				7	0	0	0	1	0	0	0	0	0	0	0
Intercept	8	8/21/2016	1		1	AS 52								1	3				4				1	0	0	0	1	0	0	0	0	0	0	1				8	0	1	0	1	0	0	0	0	0	0	0
Intercept	9	9/17/2016	1		1	AA 2571								1	1		26		1				1	0	0	0	0	1	0	0	0	0	0	2	1	5	2	8	0	0	0	1	0	0	0	0	0	0	0
Intercept	9	9/17/2016	1		1	AK 2571								1	1		40		1				1	0	0	0	0	0	1	0	0	0	0	1				8	0	0	0	1	0	0	0	0	0	0	0
Intercept	9	9/17/2016	1		1	AK 2571								2	1		40		1				2											2	2		2	4	0	0	0	1	0	0	0	0	0	0	0
Intercept	9	9/17/2016	1		1	AK 2571								1	1		43		4				1	0	0	0	1	0	0	0	0	0	0	2	1	2	1	7	0	1	0	0	0	0	0	0	0	0	0
Intercept	9	9/17/2016	1		1	AK 2571								1	1		5		4				1	0	0	0	0	1	0	0	0	0	0	1				7	0	1	0	0	0	0	0	0	0	0	0
Intercept	9	9/17/2016	1		1	AK 2571								2	1		38		1				1	0	0	0	0	0	0	1	0	0	0	2	1	4	2	7	0	0	0	1	0	0	0	0	0	1	0
Intercept	9	9/17/2016	1		1	AA 2571								1	1		33		1				1	0	0	0	0	1	0	0	0	0	0	1				9	0	0	0	0	0	0	0	0	0	0	0
Intercept	9	9/17/2016	1		1	AA 2571								2	1		4		1				1	0	0	0	0	1	0	0	0	0	0	1				7	0	0	0	1	0	0	0	0	0	0	0
Intercept	9	9/17/2016	1		1	AA 2571								1	1		15		1				1	0	0	0	0	1	0	0	0	0	0	1				7	0	0	0	1	0	0	0	0	0	0	0
Intercept	9	9/17/2016	1		1	AA 2571								1	1		43		1				2											2	1	1	2	1	0	0	0	1	0	0	0	0	0	0	0
Intercept	9	9/17/2016	1		1	AA 2571								1	1		4		4				1	0	0	1	0	1	0	0	0	0	0	1				12	0	1	0	1	0	0	0	0	0	1	1
Intercept	9	9/17/2016	1		1	UA 1562								1	1		22		4				1	0	0	0	1	0	0	0	0	0	0	1				7	0	1	0	0	0	0	0	0	0	0	0
Intercept	9	9/17/2016	1		1	UA 1562								1	1		30		4				1	0	0	0	1	0	0	0	0	0	0	1				7	0	1	0	0	0	0	0	0	0	0	0
Intercept	8	8/23/2016	1		1	UA 1197								1	1		23		4				1	0	0	1	1	0	0	0	0	0	0	1				10	0	1	0	1	0	0	0	0	0	1	0
Intercept	8	8/23/2016	1		1	UA 1197								1	1		41		1				1	0	1	0	0	0	1	0	0	0	0	1				14	0	0	0	1	0	0	0	0	0	1	1
Intercept	8	8/23/2016	1		1	UA 1197								1	7			1	4				1	0	0	0	0	1	0	0	0	0	0	1				24	0	1	0	1	0	0	0	0	0	0	0
Intercept	8	8/23/2016	1		1	DL 604								2	1		50		1				1	0	0	0	0	1	0	0	0	0	0	2	2		2	28	0	0	0	1	0	0	0	0	0	1	0
Intercept	8	8/23/2016	1		1	DL 604								1	1		15		4				1	1	0	1	1	0	0	0	0	0	0	2	1	3	1	11	0	1	0	1	0	0	0	0	0	1	1
Intercept	8	8/23/2016	1		1	DL 604								1	1		34		1				1	1	0	1	1	1	0	0	0	0	0	1				12	0	0	0	1	0	0	0	0	0	1	1
Intercept	8	8/23/2016	1		1	DL 36								1	1		9		4				1	0	0	0	1	1	0	0	0	0	0	1				10	0	1	0	1	0	0	0	0	0	1	0
Intercept	8	8/23/2016	1		1	DL 604								1	1		51		4				1	0	0	1	1	0	0	0	0	0	0	1				10	0	1	0	1	0	0	0	0	0	1	0
Intercept	8	8/23/2016	1		1	DL 604								1	1		6		4				1	0	0	1	1	0	0	0	0	0	0	1				13	0	1	0	1	0	0	0	0	0	1	0
Intercept	8	8/23/2016	1		1	AK 92								1	1		47		1				1	0	0	0	1	0	0	0	0	0	0	2	3		2	7	0	0	0	1	0	0	0	0	0	1	0
Intercept	8	8/21/2016	1		1	DL 1384								4	1		23		1				1	0	0	1	0	1	0	0	0	0	0	2	1	2	2	9	0	0	0	1	0	0	0	0	0	1	1
Intercept	8	8/21/2016	1		1	DL 1384								1	1		23		1				1	0	0	0	0	0	0	1	0	0	0	1				9	0	0	0	1	0	0	0	0	0	0	0
Intercept	8	8/21/2016	1		1	DL 1384								1	1		23		1				1	0	0	0	0	0	1	0	0	0	0	2	1	1	1	9	0	0	0	0	0	0	0	0	0	1	0
Intercept	8	8/21/2016	1		1	DL 1384								1	1		45		4				1	0	0	0	1	0	0	0	0	0	0	1				9	0	1	0	1	0	0	0	0	0	1	0
Intercept	8	8/21/2016	1		1	DL 1384								1	1		34		1				1	0	0	0	0	1	0	0	0	0	0	2	1	1	2	4	0	0	0	1	0	0	0	0	0	0	0
Intercept	8	8/21/2016	1		1	DL 1384								1	1		38		1				1	1	0	0	0	0	0	0	0	0	0	2	1	10	2	14	0	0	0	1	0	0	0	0	0	0	0
Intercept	8	8/21/2016	1		1	DL 1384								1	1		35		4				1	0	0	1	1	0	0	0	0	0	0	1				9	0	1	0	1	0	0	0	0	0	1	0
Intercept	8	8/21/2016	1		1	DL 1384								1	1		23		1				1	0	0	0	0	0	1	0	0	0	0	1				6	0	0	0	1	0	0	0	0	0	1	0
Intercept	8	8/21/2016	1		1	Dl 1384								1	1		50		1				1	0	0	0	0	0	1	0	0	0	0	1				8	0	0	0	1	0	0	0	0	0	1	0
Intercept	8	8/21/2016	1		1	DL 1384								1	1		50		4				1	0	0	1	1	0	0	0	0	0	0	1				9	0	1	0	1	0	0	0	0	0	1	0
Intercept	8	8/21/2016	1		1	DL 1384								1	1		23		1				1	0	0	0	0	1	1	0	0	0	0	1				15	0	0	0	1	0	0	0	0	0	0	1
Intercept	8	8/21/2016	1		1	DL 1384								1	1		23		1				1	0	0	0	0	1	0	0	0	0	0	2	1	0	2	12	0	0	0	0	0	0	0	0	0	0	0
Intercept	8	8/21/2016	1		1	DL 1384								1	1		23		4				1	0	0	1	1	1	0	0	0	0	0	1				15	0	1	0	1	0	0	0	0	0	1	0
Intercept	8	8/17/2016	1		1	DL1086								1	1		33		1				1	0	0	1	0	1	0	0	0	0	0	2	1	2	1	10	0	0	0	1	0	0	0	0	0	1	0
Intercept	8	8/17/2016	1		1	DLT 1088								2	1		7		1				2											2	1	7	2	4	0	0	0	1	0	0	0	0	0	0	0
Intercept	8	8/17/2016	1		1	DL1088								1	1		38		4				1	0	0	0	1	0	0	0	0	0	0	1				7	0	1	0	0	0	0	0	0	0	0	0
Intercept	8	8/17/2016	1		1	DL1088								1	1		41		1				1	1	0	0	0	0	0	0	0	0	0	2	1	17	2	5	0	0	0	0	0	0	0	0	0	0	0
Intercept	8	8/17/2016	1		1	DL1088								1	1		22		4				1	0	0	1	1	0	0	0	0	0	0	1				11	0	1	0	1	0	0	0	0	0	1	0
Intercept	9	9/16/2016	1		1	AK138								1	1		50		1				1	0	0	0	0	1	0	0	0	0	0	1				13	0	0	0	1	0	0	1	0	0	0	1
Intercept	8	8/18/2016	1		1	DL604								1	1		23		1				1	0	0	0	0	1	0	0	0	0	0	1				9	0	0	0	1	0	0	0	0	0	0	0
Intercept	8	8/21/2016	1		1	AK52								1	1		5		4				1	0	0	0	0	1	0	0	0	0	0	2	1	3	1	11	0	1	0	1	0	0	0	0	0	0	0
Intercept	8	8/21/2016	1		1	AK52								2	1		47		1				1	1	0	0	0	0	0	1	0	0	0	2	1	20	2	20	0	0	0	0	0	0	0	0	0	0	0
Intercept	8	8/21/2016	1		1	AS 52								1	34				1				1	0	0	0	0	1	0	0	0	0	0	1				7	0	0	0	1	0	0	0	0	0	1	1
Intercept	8	8/21/2016	1		1	AS 52								1	1		47		1				1	0	0	0	0	0	0	1	0	0	0	2	1	12	1	5	0	0	0	1	0	0	0	0	0	0	0
Intercept	8	8/21/2016	1		1	AS 52								3	7			2	1				1	0	0	0	0	0	0	1	0	0	0	2	1	1	2	3	0	0	0	0	0	0	0	0	0	0	0
Intercept	9	9/7/2016	1		1	Delta 1088								1	1		50		1				1	1	0	0	0	0	0	0	0	0	0	2	1	2	2	15	0	0	0	1	0	0	0	0	0	0	0
Intercept	9	9/17/2016	1		1	Delta 1088								1	1		21		4				1	0	0	0	1	0	0	0	0	0	0	1				6	0	1	0	0	0	0	0	0	0	0	0
Intercept	9	9/17/2016	1		1	DL 1088								1	1		33		1				1	0	0	1	1	1	0	0	0	0	0	1				9	0	0	0	1	0	0	0	0	0	1	0
Intercept	9	9/16/2016	1		1	AA 2571								1	1		43		1				1	0	0	1	0	1	0	0	0	0	0	2	1	1	1	9	0	0	0	1	0	0	0	0	0	1	0
Intercept	9	9/16/2016	1		1	AA 2571								3	1		18		1				1	0	0	0	0	1	0	0	0	0	0	2	1	0	2	60	0	0	0	0	0	0	0	0	0	0	0
Intercept	9	9/16/2016	1		1	AA 2571								1	1		43		1				1	1	0	0	0	0	0	0	0	0	0	2	1	2	2	10	0	0	0	1	0	0	0	0	0	0	0
Intercept	9	9/16/2016	1		1	AA 2571								1	1		24		1				1	0	0	1	1	0	0	0	0	0	0	2	1	1	1	8	0	1	0	1	0	0	0	0	0	1	1
Intercept	8	8/29/2016	1		1	AS 140								2	1		37		1				2											2	2		2	9	0	0	0	1	0	0	0	0	0	0	0
Intercept	9	9/16/2016	1		1	AS 138								3	1		47		1				2											2	1	1	2	3	0	0	0	1	0	0	0	0	0	0	0
Intercept	9	9/16/2016	1		1	AS 138								1	1		22		4				1	0	0	1	1	0	0	0	0	0	0	1				12	0	1	0	1	0	0	0	0	0	1	1
Intercept	9	9/16/2016	1		1	AS 138								1	1		12		1				1	1	0	0	0	0	0	0	0	0	0	2	1	9	2	16	0	0	0	0	0	0	0	0	0	0	0
Intercept	9	9/16/2016	1		1	as 138								3	1		48		1				1	0	0	0	0	0	0	1	0	0	0	1				5	0	0	0	1	0	0	0	0	0	0	0
Intercept	8	8/21/2016	1		1	SY 472								2	1		23		1				1	0	0	0	0	0	0	1	0	0	0	2	1	6	2	7	0	0	0	1	0	0	0	0	0	0	0
Intercept	8	8/21/2016	1		1	SY 472								2	1		13		1				1	1	0	0	1	0	0	1	0	0	0	2	2		2	9	0	0	0	1	0	0	0	0	0	0	0
Intercept	8	8/21/2016	1		1	SY 472								2	1		23		1				1	1	0	0	0	0	0	0	0	0	0	1				8	0	0	0	0	0	0	0	0	0	0	0
Intercept	8	8/18/2016	1		1	AK 142								1	1		5		4				1	0	0	1	1	0	0	0	0	0	0	1				16	0	1	0	1	0	0	0	0	0	1	0
Intercept	8	8/18/2016	1		1	AK 142								1	1		5		1				1	1	0	0	1	0	0	0	0	0	0	1				9	0	0	0	1	0	0	0	0	0	0	0
Intercept	8	8/18/2016	1		1	DL 604								1	7			1	1				1	1	0	0	0	0	0	0	0	0	0	1				7	0	0	0	1	0	0	0	0	0	0	0
Intercept	9	9/16/2016	1		1	AA 2571								1	1		9		1				1	0	0	0	0	1	0	0	0	0	0	1				2	0	0	0	0	0	0	0	0	0	0	0
Intercept	9	9/16/2016	1		1	AA 2571								2	1		43		1				1	0	0	0	0	0	0	1	0	0	0	1				7	0	0	0	0	0	0	0	0	0	0	0
Intercept	9	9/16/2016	1		1	AA 2571								3	1		45		1				1	1	0	0	0	0	0	0	0	0	0	2	1	0	2	4	0	0	0	1	0	0	0	0	0	0	0
Intercept	9	9/16/2016	1		1	AA 2571								3	1		43		1				1	0	0	0	0	1	0	0	0	0	0	2	1	1	1	5	0	0	0	1	0	0	0	0	0	0	0
Intercept	8	8/21/2016	2				1							1	26				4				1	0	0	1	1	0	0	0	0	0	0	1				10	0	1	0	1	0	0	0	0	0	1	0
Intercept	8	8/21/2016	2				1							1	3				4				1	0	0	1	1	0	0	0	0	0	0	1				18	0	1	0	1	0	0	0	0	0	1	1
Intercept	8	8/21/2016	2				1							1	26				4				1	0	0	1	1	0	0	0	0	0	0	1				10	0	1	0	1	0	0	0	0	0	1	0
Intercept	8	8/21/2016	2				1							1	7			2	4				1	0	0	1	1	0	0	0	0	0	0	2	1	3	1	12	0	1	0	1	0	0	0	0	0	1	1
Intercept	8	8/21/2016	2				1							1	7			2	1				1	0	0	1	0	0	0	0	0	0	0	1				5	0	0	0	1	0	0	0	0	0	0	0
Intercept	8	8/21/2016	2				1							1	13				1				1	0	0	1	1	0	0	0	0	0	0	1				8	0	0	0	1	0	0	0	0	0	1	1
Intercept	8	8/21/2016	2				1							1	7			9	4				1	0	0	1	1	0	0	0	0	0	0	1				9	0	1	0	0	0	0	0	0	0	1	0
Intercept	8	8/21/2016	2				1							1	14				1				1	0	1	0	1	0	0	0	0	0	0	1				16	0	0	0	1	0	0	0	0	0	1	0
Intercept	8	8/21/2016	2				1							1	30				1				1	0	1	0	1	0	0	0	0	0	0	1				16	0	0	0	1	0	0	0	0	0	1	0
Intercept	8	8/27/2016	1		1	UA 1562								1	1		36		1				1	0	0	1	1	0	0	0	0	0	0	2	1	1	1	7	0	0	0	1	0	0	0	0	0	1	0
Intercept	8	8/27/2016	1		1	UA 1562								1	1		30		4				1	0	0	0	1	0	0	0	0	0	0	1				7	0	1	0	0	0	0	0	0	0	0	0
Intercept	8	8/27/2016	1		1	UA 1562								2	1		1		1				2											1				3	0	0	0	1	0	0	0	0	0	0	0
Intercept	8	8/27/2016	1		1	UA 1562								2	1		50		1				1	0	0	0	0	0	0	1	0	0	0	1				6	0	0	0	1	0	0	0	0	0	0	0
Intercept	8	8/27/2016	1		1	UA 1562								1	1		33		1				1	0	0	0	0	1	0	0	0	0	0	1				6	0	0	0	1	0	0	0	0	0	0	0
Intercept	8	8/27/2016	1		1	UA 1562								1	1		36		1				1	1	0	0	0	0	0	0	0	0	0	1				6	0	0	0	1	0	0	0	0	0	0	0
Intercept	8	8/26/2016	1		1	UA 1562								3	1		47		1				2											2	2		2	14	0	0	0	0	0	0	0	0	0	0	0
Intercept	8	8/27/2016	1		1	UA 1562								2	1		46		1				1	0	0	0	0	0	0	1	0	0	0	2	2		2	21	0	0	0	0	0	0	0	0	0	0	0
Intercept	9	9/17/2016	1		1	DL1088								1	1		21		1				1	0	0	0	0	0	0	1	0	0	0	1				7	0	0	0	1	0	0	0	1	0	0	0
Intercept	9	9/12/2016	1		1	DL1088								1	1		23		1				1	1	0	0	0	1	0	0	0	0	0	2	1	6	2	8	0	0	0	1	0	0	0	0	0	0	0
Intercept	9	9/17/2016	1		1	DL1088								1	1		8		1				1	1	0	0	0	1	0	0	0	0	0	1				9	0	0	0	1	0	0	0	0	0	0	0
Intercept	9	9/17/2016	1		1	DL1088								1	1		22		1				1	0	0	1	1	1	0	0	0	0	0	1				8	0	0	0	1	0	0	0	0	0	1	0
Intercept	9	9/17/2016	1		1	DL1345								1	1		14		4				1	0	0	1	1	0	0	0	0	0	0	1				11	0	1	0	1	0	0	0	0	0	1	1
Intercept	9	9/17/2016	1		1	DL1088								1	1		22		4				1	0	0	1	1	0	0	0	0	0	0	1				14	0	1	0	1	0	0	1	0	0	1	0
Intercept	8	8/21/2016	1		1	Air Canada 537								1	7			11	4				1	0	0	1	1	0	0	0	0	0	0	1				8	0	0	1	1	0	0	0	0	0	0	0
Intercept	7	7/31/2016	1		1	1348								2	1		13		1				1	0	0	0	0	0	0	1	0	0	0	2	1	2	2	30	0	0	0	0	0	0	0	0	0	0	1
Intercept	8	8/2/2016	1		1	AK100								1	1		40		4				1	1	0	1	1	0	0	0	0	0	0	2	1	1	1	7	0	1	0	1	0	0	0	0	0	1	1
Intercept	8	8/2/2016	1		1	AK100								1	1		33		1				1	1	0	0	1	1	0	0	0	0	0	1				33	0	0	0	1	0	0	0	0	0	1	0
Intercept	8	8/2/2016	1		1	100								2	1		5		1				1	1	0	0	0	0	0	1	1	0	0	2	1	16	2	17	0	0	0	1	0	0	0	0	0	0	0
Intercept	8	8/2/2016	1		1	AK100								1	1		32		1				1	0	0	0	0	0	1	0	0	0	0	1				12	0	0	0	1	0	0	0	0	0	1	0
Intercept	8	8/2/2016	1		1	AS100								2	1		44		1				1	0	0	1	0	0	0	1	0	0	0	2	1	2	2	7	0	0	0	1	0	0	0	0	0	0	0
Intercept	8	8/2/2016	1		1	as100								1	1		47		4				1	0	0	1	1	0	0	0	0	0	0	1				11	0	1	0	1	0	0	0	0	0	1	0
Intercept	8	8/2/2016	1		1	as102								1	1		37		1				1	1	0	0	0	1	0	0	0	0	0	2	1	2	2	7	0	0	0	0	0	0	0	0	0	0	0
Intercept	7	7/31/2016	1		1	as138								1	1		22		4				1	0	0	1	1	0	0	0	0	0	0	2	1	1	1	9	0	1	0	0	0	0	0	0	0	1	0
Intercept	7	7/31/2016	1		1	as138								1	1		46		4				1	0	0	0	1	0	0	0	0	0	0	2	1	1	1	7	0	1	0	0	0	0	0	0	0	0	0
Intercept	7	7/31/2016	1		1	as138								1	1		13		4				1	0	0	1	0	1	0	0	0	0	0	2	1	16	1	7	0	1	0	0	0	0	0	0	0	0	0
Intercept	7	7/31/2016	1		1	as138								2	1		25		1				1	0	0	0	0	0	0	1	0	0	0	2	1	12	2	10	0	0	0	1	0	0	0	0	0	0	0
Intercept	7	7/31/2016	1		1	as138								1	1		38		1				1	0	0	1	0	0	0	1	0	0	0	1				17	0	0	0	0	0	0	0	0	0	1	0
Intercept	7	7/31/2016	1		1	as138								2	1		32		1				1	0	0	0	0	0	0	1	0	0	0	1				9	0	0	0	0	0	0	0	0	0	0	0
Intercept	7	7/31/2016	1		1	as138								4	1		13		1				1	0	0	0	0	1	0	0	0	0	0	1				6	0	0	0	1	0	0	0	0	0	0	0
Intercept	7	7/31/2016	1		1	as138								2	1		14		1				1	0	0	1	0	0	0	0	0	0	0	1				11	0	0	0	1	0	0	0	0	0	0	0
Intercept	8	8/4/2016	1		1	AS 80								1	1		37		4				1	0	0	0	1	0	0	0	0	0	0	1				15	0	1	0	1	0	0	0	0	0	1	0
Intercept	8	8/4/2016	1		1	AS 80								1	1		30		1				1	1	0	0	0	0	0	0	0	0	0	2	1	1	2	4	0	0	0	0	0	0	0	0	0	0	0
Intercept	8	8/4/2016	1		1	AS 80								1	1		5		1				1	1	0	0	0	1	0	0	0	0	0	2	1	3	1	17	0	0	0	0	0	0	0	0	0	0	0
Intercept	8	8/4/2016	1		1	AS 80								1	1		28		1				1	1	1	0	0	1	0	0	0	0	0	1				16	1	0	0	1	0	0	0	0	0	1	0
Intercept	8	8/4/2016	1		1	AS 86								2	1		6		1				1	0	0	0	0	0	0	1	0	0	0	1				7	0	0	0	1	0	0	0	0	0	0	0
Intercept	8	8/4/2016	1		1	AS 86								1	1		27		1				1	0	0	1	1	0	0	1	0	0	0	2	1	1	2	9	0	0	0	1	0	0	0	0	0	1	0
Intercept	8	8/4/2016	1		1	AS 86								2	1		6		1				1	0	0	0	0	0	0	1	0	0	0	2	1	10	2	11	0	0	0	1	0	0	0	0	0	0	0
Intercept	8	8/4/2016	1		1	AS 86								1	1		48		4				1	0	0	1	1	0	0	0	0	0	0	2	1	3	2	14	0	1	0	0	0	0	0	0	0	1	0
Intercept	8	8/4/2016	1		1	AK 86								1	1		13		1				1	0	0	0	0	0	0	1	0	0	0	2	1	11	1	18	0	0	0	1	0	0	0	0	0	0	0
Intercept	8	8/4/2016	1		1	AK 86								3	1		47		1				1	1	0	0	0	0	0	0	0	0	0	2	1	0	2	2	0	0	0	1	0	0	0	0	0	0	0
Intercept	8	8/4/2016	1		1	AK 86								3	1		40		1				1	0	0	0	0	1	0	0	0	0	0	1				2	0	0	0	1	0	0	0	0	0	0	0
Intercept	8	8/4/2016	1		1	AK 86								1	1		46		4				1	0	0	0	1	0	0	0	0	0	0	1				11	0	1	0	1	0	0	0	0	0	1	0
Intercept	8	8/4/2016	1		1	AK 86								4	1		43		1				1	0	0	0	0	1	0	0	0	0	0	1				6	0	0	0	1	0	0	0	0	0	0	0
Intercept	8	8/2/2016	1		1	AK 92								1	1		5		4				1	1	0	1	1	0	0	0	0	0	0	1				8	0	1	0	1	0	0	0	0	0	1	1
Intercept	8	8/2/2016	1		1	AK 92								1	1		28		1				1	0	0	0	0	1	0	0	0	0	0	2	1	2	2	6	0	0	0	1	0	0	0	0	0	0	0
Intercept	8	8/2/2016	1		1	AK 92								2	1		47		1				1	0	0	0	0	0	0	1	0	0	0	2	1	5	2	6	0	0	0	1	0	0	1	0	0	0	0
Intercept	8	8/2/2016	1		1	AK 92								1	1		28		4				1	0	0	1	1	0	0	0	0	0	0	1				8	0	1	0	1	0	0	0	0	0	0	0
Intercept	8	8/2/2016	1		1	AK 92								1	1		5		1				1	1	0	1	0	0	0	0	0	0	0	1				16	0	0	0	1	0	0	0	0	0	1	0
Intercept	8	8/2/2016	1		1	AK 92								2	1		5		1				1	0	0	1	0	0	0	1	0	0	0	2	1	1	2	12	0	0	0	0	0	0	0	0	0	1	0
Intercept	8	8/8/2016	1		1	AK 52								1	1		25		4				1	0	0	1	1	0	0	0	0	0	0	1				10	0	1	0	1	0	0	0	0	0	1	0
Intercept	8	8/8/2016	1		1	AK 52								4	1		6		1				1	1	0	0	0	0	0	0	0	0	0	1				75	0	0	0	1	0	0	0	0	0	0	0
Intercept	8	8/8/2016	1		1	AK 52								1	1		20		4				1	0	0	0	1	0	0	0	0	0	0	1				9	0	1	0	0	0	0	0	0	0	0	0
Intercept	8	8/8/2016	1		1	AK 52								2	1		5		1				2											1				3	0	0	0	1	0	0	0	0	0	0	0
Intercept	8	8/8/2016	1		1	AK 52								2	1		5		1				1	0	0	0	0	0	1	0	0	0	0	2	1	10	2	4	0	0	0	1	0	0	0	0	0	0	0
Intercept	8	8/8/2016	1		1	AK 52								1	1		50		1				1	1	0	1	1	1	0	0	0	0	0	1				17	0	1	0	1	0	0	0	0	0	1	0
Intercept	8	8/4/2016	1		1	AS 88								4	1		4		1				1	0	0	1	1	0	0	0	0	0	0	1				7	0	0	0	1	0	0	0	0	0	1	0
Intercept	8	8/4/2016	1		1	AS 88								1	1		8		4				1	0	0	1	1	0	0	0	0	0	0	1				13	0	1	0	1	0	0	0	0	0	1	0
Intercept	8	8/4/2016	1		1	AS 88								1	15				4				1	1	0	0	0	1	0	0	0	0	0	1				18	0	1	0	1	0	0	0	0	0	1	0
Intercept	8	8/4/2016	1		1	AS 88								4	1		13		1				1	1	0	0	0	0	0	0	0	0	0	2	1	0	2	46	0	0	0	1	0	0	0	0	0	0	0
Intercept	8	8/4/2016	1		1	AS 88								2	1		43		1				1	0	0	0	0	0	0	1	0	0	0	2	1	10	2	11	0	0	0	1	0	0	0	0	0	0	0
Intercept	8	8/4/2016	1		1	AS 88								2	1		5		1				1	0	0	0	0	1	0	0	0	0	0	2	1	30	2	6	0	0	0	1	0	0	0	0	0	0	0
Intercept	8	8/4/2016	1		1	AS 80								1	1		5		4				1	0	0	1	1	0	0	0	0	0	0	1				12	0	1	0	1	0	0	0	0	0	1	0
Intercept	8	8/4/2016	1		1	AS 80								2	1		10		1				2											2	2		2	5	0	0	0	0	0	0	0	0	0	0	0
Intercept	8	8/8/2016	1		1	DL 2045								2	1		50		1				1	0	0	0	0	0	0	1	0	0	0	2	1	2	1	6	0	0	0	1	0	0	0	0	0	0	0
Intercept	8	8/8/2016	1		1	DL2045								2	1		42		1				1	0	0	0	0	0	0	1	0	0	0	2	2		2	16	0	0	0	1	0	0	0	0	0	1	0
Intercept	8	8/8/2016	1		1	DL2045								1	1		35		4				1	0	0	0	0	1	0	0	0	0	0	1				16	0	0	0	1	0	0	0	0	0	1	0
Intercept	8	8/8/2016	1		1	DL2045								2	1		22		1				1	0	0	0	0	1	0	0	0	0	0	2	1	16	2	8	0	0	0	1	0	0	0	0	0	0	0
Intercept	8	8/8/2016	1		1	DL2045								2	1		47		1				1	0	0	0	0	0	1	0	0	0	0	2	1	1	2	5	0	0	0	1	0	0	0	0	0	0	0
Intercept	8	8/8/2016	1		1	DL2045								2	1		33		1				1	1	0	1	0	1	0	1	0	0	0	1				9	0	0	0	1	0	0	0	0	0	1	0
Intercept	8	8/8/2016	1		1	AK52								2	1		23		1				1	0	0	0	0	1	0	0	0	0	0	1				5	0	0	0	1	0	0	0	0	0	0	0
Intercept	8	8/8/2016	1		1	AK52								4	1		25		1				1	0	0	1	1	0	0	0	0	0	0	1				16	0	0	0	1	0	0	0	0	0	1	1
Intercept	9	9/8/2016	1		1	AK52								1	1		25		1				1	0	0	0	0	0	1	0	0	0	0	1				13	0	0	0	1	0	0	0	0	0	1	1
Intercept	8	8/8/2016	1		1	AK 52								2	1		28		1				1	0	0	0	0	0	0	1	0	0	0	2	2		2	10	0	0	0	0	0	0	0	0	0	0	0
Intercept	8	8/8/2016	1		1	AK 52								1	1		7		4				1	0	0	0	1	0	0	0	0	0	0	1				10	0	1	0	1	0	0	0	0	0	1	0
Intercept	6	6/15/2016	1		1	AK 92								3	1		47		1				1	1	0	0	0	1	0	0	0	0	0	2	1	0	2	1	0	0	0	0	0	0	0	0	0	0	1
Intercept	6	6/15/2016	1		1	AK92								1	1		47		4				1	0	0	1	1	0	0	0	0	0	0	2	1	1	2	10	0	1	0	1	0	0	0	0	0	1	0
Intercept	8	8/15/2016	1		1	AS92								1	1		12		4				1	0	0	1	0	0	1	0	0	0	0	1				11	0	1	0	1	0	0	0	0	0	1	0
Intercept	6	6/15/2016	1		1	AK92								1	1		47		1				2											2	1	1	2	3	0	0	0	0	0	0	0	0	0	0	0
Intercept	8	8/4/2016	1		1	AS 112								1	7			1	4				1	0	0	0	1	0	0	0	0	0	0	1				12	0	1	0	1	0	0	0	0	0	1	0
Intercept	8	8/4/2016	1		1	AS 112								3	16				1				1	1	0	0	0	0	0	0	0	0	0	1				3	0	0	0	1	0	0	0	0	0	0	0
Intercept	8	8/4/2016	1		1	AS 112								2	1		3		1				1	0	0	0	0	0	0	1	0	0	0	2	1	2	2	8	0	0	0	1	0	0	0	0	0	1	0
Intercept	8	8/4/2016	1		1	AS 112								2	1		5		1				1	0	0	0	0	0	0	1	0	0	0	2	1	5	1	7	0	0	0	1	0	0	0	0	0	0	0
Intercept	8	8/4/2016	1		1	AS 112								1	1		43		4				1	0	0	1	1	0	0	0	0	0	0	1				10	0	1	0	1	0	0	0	0	0	1	0
Intercept	8	8/4/2016	1		1	AS 112								3	1		5		1				1	1	0	0	0	1	0	0	0	0	0	1				3	0	0	0	1	0	0	0	0	0	0	1
Intercept	8	8/4/2016	1		1	AS 112								1	1		37		1				1	0	0	0	0	0	0	1	0	0	0	2	1	35	2	7	0	0	0	0	0	0	0	0	0	0	0
Intercept	8	8/4/2016	1		1	AK 112								2	1		12		1				1	0	0	0	0	0	0	1	0	0	0	2	1	6	1	21	0	0	0	1	0	0	0	0	0	0	0
Intercept	8	8/4/2016	1		1	AK 112								1	1		12		1				1	0	0	0	0	0	0	1	0	0	0	1				5	0	0	0	1	0	0	0	0	0	0	0
Intercept	8	8/4/2016	1		1	AK 88								3	1		47		1				2											2	1	0	2	2	0	0	0	1	0	0	0	0	0	0	0
Intercept	8	8/4/2016	1		1	AK 88								1	1		51		4				1	0	0	1	1	1	0	0	0	0	0	1				10	0	1	0	1	0	0	0	0	0	1	0
Intercept	6	6/15/2016	1		1	ak92								1	7			9	4				1	0	0	0	1	0	0	0	0	0	0	1				5	0	1	0	0	0	0	0	0	0	0	0
Intercept	6	6/15/2016	1		1	AS 120								1	1		43		4				1	0	0	0	1	0	0	0	0	0	0	1				7	0	1	0	0	0	0	0	0	0	0	0
Intercept	6	6/15/2016	1		1	ak92								1	1		3		4				1	0	0	0	1	0	0	0	0	0	0	2	1	2	1	7	0	1	0	0	0	0	0	0	0	0	0
Intercept	6	6/15/2016	1		1	ak120								1	1		3		4				1	1	0	1	1	0	0	0	0	0	0	1				8	0	1	0	1	0	0	0	0	0	1	1
Intercept	6	6/27/2016	1		1	ua236								1	1		20		1				1	0	0	0	0	0	0	1	0	0	0	1				6	0	0	0	1	0	0	0	0	0	0	0
Intercept	6	6/27/2016	1		1	United 236								1	1		5		4				1	1	0	1	1	0	0	0	0	0	0	1				10	0	1	0	0	0	0	0	0	0	1	1
Intercept	6	6/27/2016	1		1	United 236								1	1		20		4				1	0	0	1	1	0	0	0	0	0	0	1				10	0	1	0	1	0	0	0	0	0	1	0
Intercept	6	6/27/2016	1		1	ua236								2	1		22		1				1	0	0	0	0	0	0	1	0	0	0	2	1	2	1	14	0	0	0	1	0	0	0	0	0	0	0
Intercept	6	6/27/2016	1		1	united236								1	1		37		4				1	0	0	1	1	0	0	0	0	0	0	1				11	0	1	0	0	0	0	0	0	0	1	0
Intercept	6	6/27/2016	1		1	united236								1	1		5		1				1	0	0	0	0	1	0	0	0	0	0	1				5	0	0	0	1	0	0	0	0	0	1	0
Intercept	6	6/27/2016	1		1	united236								1	1		23		1				1	0	0	0	0	0	0	1	0	0	0	1				7	0	0	0	1	0	0	0	0	0	0	0
Intercept	8	8/6/2016	1		1	Delta 2045								1	1		18		1				1	1	0	0	0	0	0	0	0	0	0	1				9	0	0	0	1	0	0	0	0	0	1	0
Intercept	8	8/6/2016	1		1	Delta 2045								1	3				1				1	0	0	0	1	0	0	0	0	0	0	1				4	0	0	0	1	0	0	0	0	0	1	0
Intercept	8	8/6/2016	1		1	Delta 2045								1	1		22		1				1	0	0	0	0	1	0	0	0	0	0	2	1	2	2	6	0	0	0	1	0	0	0	0	0	0	0
Intercept	8	8/6/2016	1		1	Delta 2045								2	1		35		1				1	0	0	0	0	1	0	0	0	0	0	1				7	0	0	0	0	0	0	0	0	0	0	0
Intercept	8	8/6/2016	1		1	Delta 2045								2	1		35		1				1	0	0	0	0	0	0	1	0	0	0	2	1	1	1	7	0	0	0	1	0	0	0	0	0	0	0
Intercept	8	8/6/2016	1		1	AS 106								1	1		5		1				1	1	1	0	0	0	0	1	0	0	0	1				10	0	0	0	1	0	0	0	0	0	0	0
Intercept	8	8/6/2016	1		1	AS 106								2	1		43		1				1	0	0	0	0	0	0	1	0	0	0	2	2		2	7	0	0	0	0	0	0	0	0	0	0	1
Intercept	8	8/6/2016	1		1	AS 106								2	1		5		1				1	0	0	0	0	1	0	0	0	0	0	1				5	0	0	0	0	0	0	0	0	0	0	0
Intercept	8	8/6/2016	1		1	AS 106								1	1		51		1				2											2	1	4	1	5	0	0	0	0	0	0	0	0	0	0	0
Intercept	8	8/6/2016	1		1	DL 2045								2	1		47		1				1	0	0	0	0	1	0	0	0	0	0	2	2		2	7	0	0	0	1	0	0	0	0	0	0	1
Intercept	8	8/6/2016	1		1	DL 2045								1	1		1		4				1	0	0	0	1	0	0	0	0	0	0	1				6	0	1	0	0	0	0	0	0	0	0	0
Intercept	8	8/6/2016	1		1	United 1562								1	1		13		1				1	0	0	0	0	0	0	1	0	0	0	2	1	3	1	17	0	0	0	0	0	0	0	0	0	0	0
Intercept	8	8/6/2016	1		1	United 1562								4	1		37		1				1	0	0	0	0	1	0	0	0	0	0	2	1	0	2	6	0	0	0	1	0	0	0	0	0	1	0
Intercept	8	8/6/2016	1		1	United 1562								1	1		46		4				1	0	0	0	1	0	0	0	0	0	0	1				7	0	1	0	0	0	0	0	0	0	0	0
Intercept	8	8/6/2016	1		1	AS 106								1	1		5		1				1	1	0	0	0	0	0	0	0	0	0	2	1	4	2	7	0	0	0	1	0	0	0	0	0	0	0
Intercept	8	8/6/2016	1		1	AS 106								2	1		43		1				1	0	0	0	0	0	0	1	0	0	0	1				5	0	0	0	0	0	0	0	0	0	0	0
Intercept	8	8/6/2016	1		1	AS 106								2	1		43		1				1	0	0	0	0	0	1	0	0	0	0	1				10	0	0	0	1	0	0	0	0	0	0	0
Intercept	8	8/6/2016	1		1	AS 106								3	7			2	1				1	0	0	0	0	0	0	0	0	0	1	2	1	15	2	3	0	0	0	1	0	0	0	0	0	0	0
Intercept	8	8/6/2016	1		1	AS 182								2	1		47		1				1	0	0	0	0	0	0	1	0	0	0	2	1	8	1	9	0	0	0	0	0	0	0	0	0	0	0
Intercept	8	8/6/2016	1		1	AS 182								2	1		38		1				1	0	0	0	0	0	0	1	0	0	0	2	1	2	2	6	0	0	0	1	0	0	0	0	0	0	0
Intercept	8	8/6/2016	1		1	AS 182								1	1		5		4				1	0	0	0	1	0	0	0	0	0	0	1				6	0	1	0	0	0	0	0	0	0	0	0
Intercept	8	8/6/2016	1		1	AS 182								2	1		47		1				1	0	0	0	0	1	0	0	0	0	0	2	1	1	1	8	0	0	0	1	0	0	0	0	0	0	0
Intercept	8	8/6/2016	1		1	AS 182								4	1		47		1				2											2	1	18	2	21	0	0	0	0	0	0	0	0	0	0	0
Intercept	8	8/6/2016	1		1	AS 182								2	1		47		1				1	0	0	0	0	0	0	1	0	0	0	2	1	2	2	7	0	0	0	0	0	0	0	0	0	0	0
Intercept	8	8/6/2016	1		1	AS 182								2	1		47		1				1	0	0	0	0	0	0	1	0	0	0	1				8	0	0	0	0	0	0	0	0	0	0	0
Intercept	8	8/6/2016	1		1	AS 182								1	30				1				1	0	0	0	0	1	0	0	0	0	0	2	1	1	2	7	0	0	0	1	0	0	0	0	0	0	1
Intercept	8	8/6/2016	1		1	AS 182								2	1		47		1				1	1	0	0	0	0	0	0	0	0	0	2	1	10	2	6	0	0	0	0	0	0	0	1	0	0	0
Intercept	8	8/6/2016	1		1	AS 182								3	1		3		1				2											1				2	0	0	0	1	0	0	0	0	0	0	0
Intercept	8	8/6/2016	1		1	AS 182								2	1		47		1				1	0	0	0	0	1	0	0	0	0	0	2	1	12	2	4	0	0	0	1	0	0	0	0	0	0	0
Intercept	8	8/6/2016	1		1	UA 1562								2	1		13		1				1	0	0	0	0	0	0	1	0	0	0	1				16	0	0	0	1	0	0	0	0	0	0	0
Intercept	8	8/6/2016	1		1	UA 1562								4	1		25		1				1	0	0	0	0	1	0	0	0	0	0	1				9	0	0	0	0	0	0	0	0	0	0	0
Intercept	8	8/6/2016	1		1	UA 1562								1	1		13		4				1	0	0	0	1	0	0	0	0	0	0	1				6	0	1	0	0	0	0	0	0	0	0	0
Intercept	8	8/6/2016	1		1	UA 1562								1	1		13		1				1	1	0	0	0	0	0	0	0	0	0	2	1	1	1	4	0	0	0	0	0	0	0	0	0	0	0
Intercept	8	8/8/2016	1		1	DL 1384								1	1		23		4				1	0	0	1	1	0	0	0	0	0	0	1				7	0	1	0	1	0	0	0	0	0	1	1
Intercept	8	8/8/2016	1		1	DL 1384								1	1		50		1				1	0	0	1	0	0	0	0	0	0	0	1				7	0	0	0	1	0	0	0	0	0	1	0
Intercept	8	8/8/2016	1		1	DL1384								1	1		23		1				1	0	0	1	1	0	0	0	0	0	0	1				8	0	0	0	1	0	0	0	0	0	1	0
Intercept	8	8/8/2016	1		1	AS132								2	1		37		1				1	1	0	0	0	0	0	0	0	0	0	2	1	60	2	5	0	0	0	0	0	0	0	0	0	0	0
Intercept	8	8/8/2016	1		1	AS132								4	1		37		1				1	0	0	0	0	0	0	1	0	0	0	2	1	10	2	4	0	0	0	1	0	0	0	0	0	0	0
Intercept	8	8/8/2016	1		1	AS132								2	1		47		1				1	0	0	0	0	1	0	0	0	0	0	1				9	0	0	0	1	0	0	0	0	0	1	0
Intercept	8	8/8/2016	1		1	AS132								1	1		43		1				1	0	0	0	0	1	0	0	0	0	0	2	1	1	1	3	0	0	0	1	0	0	0	0	0	0	0
Intercept	8	8/8/2016	1		1	AS132								2	1		12		1				1	1	0	0	0	0	0	0	0	0	0	2	1	14	2	20	0	0	0	1	0	0	0	0	0	0	0
Intercept	8	8/8/2016	1		1	AS 132								2	1		37		1				2											2	2		2	3	0	0	0	1	0	0	0	0	0	0	0
Intercept	8	8/8/2016	1		1	AS 132								1	1		37		1				1	0	0	0	0	1	0	0	0	0	0	1				4	0	0	0	1	0	0	0	0	0	0	0
Intercept	8	8/8/2016	1		1	As 132								1	1		5		1				2											2	1	3	2	1	0	0	0	1	0	0	0	0	0	0	0
Intercept	8	8/6/2016	1		1	DL 2045								1	3				1				1	0	0	0	1	0	0	0	0	0	0	1				4	0	0	0	1	0	0	0	0	0	1	0
Intercept	8	8/6/2016	1		1	DL 2045								1	1		22		1				1	0	0	0	0	0	1	0	0	0	0	1				15	0	0	0	1	0	0	0	0	0	1	0
Intercept	8	8/8/2016	1		1	UA 1769								1	1		44		1				1	1	0	0	0	0	0	0	0	0	0	2	1	2	2	10	0	0	0	1	0	0	0	0	0	0	0
Intercept	8	8/8/2016	1		1	UA 1769								1	1		13		4				1	0	0	1	1	0	0	0	0	0	0	1				10	0	1	0	1	0	0	0	0	0	1	0
Intercept	8	8/8/2016	1		1									1	1		9		1				1	0	0	1	0	0	1	0	0	0	0	2	1	1	1	13	0	0	0	1	0	0	0	0	0	1	1
Intercept	8	8/8/2016	1		1	United 1769								1	1		43		4				1	0	0	1	1	0	0	0	0	0	0	2	1	1	1	11	0	1	0	1	0	0	0	0	0	1	0
Intercept	8	8/8/2016	1		1	United 1769								1	11				1				1	0	0	1	1	0	0	0	0	0	0	1				23	0	1	0	1	0	0	0	0	0	1	0
Intercept	8	8/8/2016	1		1	UA 1769								2	1		5		1				1	0	0	0	0	1	0	0	0	0	0	1				4	0	0	0	1	0	0	0	0	0	0	0
Intercept	8	8/8/2016	1		1	UA 1769								1	1		5		1				1	0	0	1	0	0	1	0	0	0	0	1				4	0	0	0	1	0	0	0	0	0	0	0
Intercept	8	8/8/2016	1		1	UA 1769								2	1		6		1				1	0	0	0	0	0	0	1	0	0	0	2	1	1	2	6	0	0	0	0	0	0	0	0	0	0	0
Intercept	8	8/8/2016	1		1	Delta 604								1	1		50		4				1	0	0	1	1	0	0	0	0	0	0	1				10	0	1	0	1	0	0	0	0	0	1	0
Intercept	8	8/8/2016	1		1	Delta 604								1	1		6		1				1	0	0	0	0	1	0	0	0	0	0	1				8	0	0	0	1	0	0	0	0	0	1	0
Intercept	8	8/8/2016	1		1	Delta 604								2	1		6		1				1	0	0	0	0	0	0	1	0	0	0	1				6	0	0	0	0	0	0	0	0	0	0	0
Intercept	8	8/8/2016	1		1	DL 604								1	1		47		1				1	0	0	1	1	0	0	0	0	0	0	2	1	0	2	7	0	0	0	1	0	0	0	0	0	1	0
Intercept	8	8/8/2016	1		1	DL 604								3	1		5		1				1	0	0	0	0	1	0	0	0	0	0	1				7	0	0	0	1	0	0	0	0	0	0	0
Intercept	8	8/8/2016	1		1	DL 604								1	1		18		1				1	1	0	0	0	1	0	0	0	0	0	1				3	0	0	0	1	0	0	0	0	0	0	0
Intercept	8	8/8/2016	1		1	DL 604								1	1		50		4				1	0	0	1	1	0	0	0	0	0	0	1				10	0	1	0	1	0	0	0	0	0	1	0
Intercept	6	6/27/2016	1		1	AK 146								1	1		9		1				1	1	0	1	1	0	0	0	0	0	0	1				11	0	1	0	0	0	0	0	0	0	1	1
Intercept	6	6/27/2016	1		1	AK 146								1	1		26		1				1	0	0	1	0	0	0	1	0	0	0	2	1	1	2	10	0	0	0	0	0	0	0	0	0	0	0
Intercept	6	6/27/2016	1		1	AK 146								2	1		6		1				1	0	0	0	0	0	0	1	0	0	0	2	1	3	2	10	0	0	0	0	0	0	0	0	0	0	0
Intercept	6	6/27/2016	1		1	AK 146								1	1		6		1				1	1	0	0	0	0	0	0	0	0	0	1				11	0	0	0	1	0	0	0	0	0	1	0
Intercept	6	6/27/2016	1		1	AK 146								2	1		9		1				1	0	0	0	0	0	0	1	0	0	0	1				6	0	0	0	1	0	0	0	0	0	0	0
Intercept	6	6/27/2016	1		1	AK 146								1	1		43		1				1	0	0	0	0	1	0	0	0	0	0	1				12	0	0	0	1	0	0	0	0	0	0	0
Intercept	6	6/30/2016	1		1	AK 132								3	1		37		1				2											1				4	0	0	0	1	0	0	0	0	0	0	0
Intercept	6	6/30/2016	1		1	AK 132								1	1		37		2				1	1	1	0	0	0	0	1	0	0	0	1				13	1	0	0	1	0	0	0	0	0	0	0
Intercept	6	6/30/2016	1		1	AK 132								1	30				1				1	0	0	0	0	1	0	0	0	0	0	1				6	0	0	0	1	0	0	0	0	0	0	0
Intercept	6	6/30/2016	1		1	AK 132								4	1		37		1				2											2	1	1	2	4	0	0	0	1	0	0	0	0	0	0	0
Intercept	6	6/30/2016	1		1	AK 132								1	1		3		1				1	0	0	0	0	1	0	0	0	0	0	1				8	0	0	0	1	0	0	0	0	0	1	0
Intercept	6	6/30/2016	1		1	AK 132								2	1		5		1				1	0	0	1	0	0	0	1	0	0	0	2	1	20	2	42	0	0	0	0	0	0	0	0	0	1	0
Intercept	6	6/30/2016	1		1	AK 132								1	1		37		1				1	0	0	1	0	1	0	1	0	0	0	2	1	1	1	13	0	0	0	1	0	0	0	0	0	1	1
Intercept	6	6/30/2016	1		1	Delta 1384								1	1		23		1				1	0	0	1	1	0	0	0	0	0	0	2	1	1	1	9	0	0	0	1	0	0	0	0	0	0	0
Intercept	6	6/30/2016	1		1	Delta 1384								1	1		23		1				1	1	0	0	0	1	0	0	0	0	0	2	1	25	2	11	0	0	0	1	0	0	0	0	0	1	1
Intercept	6	6/30/2016	1		1	Delta 1384								1	1		23		1				1	0	0	0	0	0	1	0	0	0	0	2	1	5	2	9	0	0	0	0	0	0	0	0	0	0	0
Intercept	6	6/30/2016	1		1	Delta 1384								1	1		23		4				1	0	0	1	1	0	0	0	0	0	0	1				11	0	1	0	1	0	0	0	0	0	1	0
Intercept	6	6/30/2016	1		1	Delta 1384								4	1		27		1				1	1	0	0	0	1	0	0	0	0	0	2	1	6	2	14	0	0	0	1	0	0	0	0	0	0	0
Intercept	6	6/30/2016	1		1	UA 1769								2	1		6		1				1	0	0	1	0	1	0	0	0	0	0	2	1	1	2	10	0	0	0	1	0	0	0	0	0	1	0
Intercept	6	6/30/2016	1		1	UA 1769								1	31	Dubai			1				1	0	0	0	1	0	0	0	0	0	0	1				3	0	0	0	1	0	0	0	0	0	0	0
Intercept	6	6/30/2016	1		1	UA 1769								3	1		6		1				2											1				1	0	0	0	1	0	0	0	0	0	0	0
Intercept	6	6/30/2016	1		1	UA 1769								1	1		6		1				1	0	0	0	0	1	0	0	0	0	0	1				5	0	0	0	1	0	0	0	0	0	0	0
Intercept	6	6/30/2016	1		1	UA 1769								3	1		27		1				2											2	1	0	2	3	0	0	0	1	0	0	0	0	0	0	0
Intercept	6	6/30/2016	1		1	UA 1769								1	1		40		1				1	0	0	0	0	0	1	0	0	0	0	1				10	0	0	0	1	0	0	0	0	0	0	1
Intercept	8	8/18/2016	1		1	AK 2571								3	1		43		4				1	0	0	0	1	0	0	0	0	0	0	2	1	0	1	7	0	1	0	0	0	0	0	0	0	0	0
Intercept	8	8/15/2016	1		1	AK 2571								3	33				4				1	0	0	0	1	0	0	0	0	0	0	2	1	2	2	7	0	1	0	0	0	0	0	0	0	0	0
Intercept	8	8/15/2016	1		1	AK 2571								1	1		46		1				1	0	0	0	0	0	0	1	0	0	0	2	1	10	1	11	0	0	0	1	0	0	0	0	0	0	0
Intercept	8	8/15/2016	1		1	AK 2571								1	1		43		4				1	0	0	1	1	0	0	0	0	0	0	2	1	1	1	12	0	1	0	1	0	0	0	0	0	1	0
Intercept	8	8/15/2016	1		1	AK 2571								1	1		34		1				1	0	0	0	0	1	0	0	0	0	0	1				9	0	0	0	1	0	0	0	0	0	0	0
Intercept	8	8/15/2016	1		1	AK 2571								1	1		33		1				1	0	0	0	0	0	1	0	0	0	0	1				11	0	0	0	1	0	0	1	0	0	1	1
Intercept	8	8/12/2016	1		1	AS 120								2	1		25		1				1	0	0	0	0	0	0	0	1	0	0	1				11	0	0	0	1	0	0	0	0	0	0	0
Intercept	8	8/12/2016	1		1	AS 120								3	1		37		1				1	0	0	0	0	1	0	0	0	0	0	2	1	1	2	3	0	0	0	1	0	0	0	0	0	0	0
Intercept	8	8/12/2016	1		1	AS 120								3	1		47		1				1	0	0	0	0	0	0	1	0	0	0	2	2		2	14	0	0	0	1	0	0	0	0	0	0	0
Intercept	8	8/12/2016	1		1	AS 120								2	1		3		1				1	0	0	0	0	0	0	1	0	0	0	1				9	0	0	0	1	0	0	0	0	0	0	0
Intercept	8	8/12/2016	1		1	AS 120								1	1		22		3		1		1	0	0	0	0	0	0	0	1	0	0	2	1	4	1	29	0	0	0	1	0	0	0	0	1	1	1
Intercept	8	8/12/2016	1		1	AS 120								1	1		22		1				1	0	0	1	1	0	0	0	0	0	0	1				11	0	0	0	0	0	0	0	0	0	1	0
Intercept	8	8/12/2016	1		1	AS 120								2	7			2	1				1	0	0	0	1	0	0	1	0	0	0	2	1	1	1	8	0	0	0	0	0	0	0	0	0	0	0
Intercept	8	8/12/2016	1		1	AS 120								2	1		47		1				1	0	0	0	0	0	0	1	0	0	0	2	2		2	15	0	0	0	1	0	0	0	0	0	0	0
Intercept	8	8/12/2016	1		1	AS 120								1	1		28		1				1	0	0	0	0	0	0	1	0	0	0	2	2		2	21	0	0	0	0	0	0	0	0	0	0	0
Intercept	8	8/12/2016	1		1	AS 120								2	1		3		1				1	1	0	0	0	0	0	1	0	0	0	2	2		2	37	0	0	0	1	0	0	0	0	0	0	0
Intercept	8	8/12/2016	1		1	AS 120								3	1		37		1				1	1	0	0	0	0	0	0	0	0	0	1				3	0	0	0	0	0	0	0	1	0	0	0
Intercept	8	8/12/2016	1		1	AS 120								1	1		3		4				1	0	0	0	1	0	0	0	0	0	0	2	1	1	1	7	0	1	0	0	0	0	0	0	0	0	0
Intercept	8	8/12/2016	1		1	AS 120								1	1		5		4				1	0	0	0	1	0	0	0	0	0	0	1				7	0	1	0	0	0	0	0	0	0	0	0
Intercept	8	8/12/2016	1		1	UA 1197								1	30				4				1	0	0	1	1	0	0	0	0	0	0	2	1	1	1	13	0	1	0	1	0	0	0	0	0	1	0
Intercept	8	8/12/2016	1		1	UA 1197								1	1		43		4				1	0	0	0	1	1	0	0	0	0	0	1				9	0	1	0	0	0	0	0	0	0	0	0
Intercept	8	8/12/2016	1		1	UA 1197								1	1		43		4				1	0	1	1	1	0	0	0	0	0	0	2	1	1	1	12	0	1	0	1	0	0	1	0	0	1	0
Intercept	8	8/6/2016	1		1	DL 2045								1	1		22		1				1	1	0	0	0	1	0	0	0	0	0	2	1	20	2	9	0	0	0	1	0	0	0	0	0	0	0
Intercept	8	8/12/2016	1		1	UA 1197								1	1		33		4				1	0	0	0	1	0	0	0	0	0	0	1				10	0	1	0	1	0	0	0	0	0	1	0
Intercept	8	8/12/2016	1		1	UA 1197								1	3				4				1	0	0	0	1	0	0	0	0	0	0	1				7	0	1	0	0	0	0	0	0	0	0	0
Intercept	8	8/12/2016	1		1	UA 1197								1	1		9		4				1	0	0	0	1	0	0	0	0	0	0	2	1	1	1	7	0	1	0	0	0	0	0	0	0	0	0
Intercept	8	8/12/2016	1		1	UA 1197								3	1		47		1				1	0	0	0	0	1	0	0	0	0	0	1				6	0	0	0	1	0	0	0	0	0	0	0
Intercept	8	8/12/2016	1		1	UA 1197								1	1		7		1				1	0	0	0	0	1	0	0	0	0	0	2	1	7	2	12	0	0	0	1	0	0	0	0	0	0	0
Intercept	8	8/12/2016	1		1	UA 1197								1	3				4				1	0	0	0	1	0	0	0	0	0	0	1				7	0	1	0	0	0	0	0	0	0	0	0
Intercept	8	8/12/2016	1		1	UA 1197								1	1		43		1				1	0	0	0	0	1	0	0	0	0	0	1				6	0	0	0	1	0	0	0	0	0	1	0
Intercept	8	8/12/2016	1		1	UA 1197								1	1		33		4				1	0	0	0	1	0	0	0	0	0	0	1				9	0	1	0	1	0	0	0	0	0	0	0
Intercept	8	8/12/2016	1		1	UA 1197								1	1		20		4				1	0	0	1	0	0	0	0	0	0	0	2	1	1	1	6	0	1	0	0	0	0	0	0	0	0	0
Intercept	8	8/12/2016	1		1	UA 1197								1	8				4				1	0	0	0	1	0	0	0	0	0	0	1				6	0	1	0	0	0	0	0	0	0	0	0
Intercept	8	8/12/2016	1		1	AS 92								4	1		6		1				1	1	0	0	0	1	0	0	0	0	0	2	1	1	2	5	0	0	0	1	0	0	0	0	0	0	1
Intercept	6	6/12/2016	1		1	AS 92								1	1		5		1				1	0	0	0	1	0	0	0	0	0	0	1				7	0	1	0	0	0	0	0	0	0	0	0
Intercept	8	8/12/2016	1		1	AS 92								1	1		12		1				1	0	0	0	0	1	0	0	0	0	0	2	1	2	2	6	0	0	0	1	0	0	0	0	0	1	0
Intercept	8	8/12/2016	1		1	AS 92								1	1		28		4				1	0	0	0	1	0	0	0	0	0	0	2	1	6	1	7	0	1	0	0	0	0	0	0	0	0	0
Intercept	8	8/12/2016	1		1	AS 92								1	1		10		1				1	0	0	0	0	0	1	0	0	0	0	1				9	0	0	0	1	0	0	0	0	0	1	0
Intercept	8	8/12/2016	1		1	AS 92								1	1		44		1				1	0	0	0	0	0	1	0	0	0	0	2	1	2	2	5	0	0	0	0	0	0	0	0	0	0	0
Intercept	8	8/12/2016	1		1	AS 92								1	1		43		1				1	0	0	0	0	1	0	0	0	0	0	1				10	0	0	0	0	0	0	0	0	0	0	0
Intercept	8	8/12/2016	1		1	AS 92								1	1		35		4				1	0	0	0	0	0	0	0	0	1	0	2	1	1	1	11	0	1	0	1	0	0	0	0	0	0	0
Intercept	8	8/12/2016	1		1	AS 110								1	1		11		1				1	1	0	0	0	1	0	0	0	0	0	2	1	5	2	10	0	0	0	0	0	0	0	0	0	0	0
Intercept	8	8/12/2016	1		1	AS 110								2	1		6		1				1	0	0	0	0	0	0	1	0	0	0	2	1	24	1	10	0	0	0	1	0	0	0	0	0	0	1
Intercept	8	8/12/2016	1		1	AS 110								1	1		5		4				1	0	0	0	0	0	0	0	0	1	0	1				9	0	1	0	1	0	0	0	0	0	0	0
Intercept	8	8/12/2016	1		1	AS 110								1	1		47		1				1	0	0	0	0	1	0	0	0	0	0	2	1	9	2	6	0	0	0	1	0	0	0	0	0	0	0
Intercept	8	8/12/2016	1		1	AS 110								1	1		25		4				1	1	0	1	0	0	0	0	0	0	0	1				10	0	1	0	1	0	0	0	0	0	1	1
Intercept	8	8/12/2016	1		1	AS 110								2	1		5		1				1	1	0	0	0	0	0	0	0	0	0	2	2		2	7	0	0	0	1	0	0	0	1	0	0	0
Intercept	8	8/12/2016	1		1	AS 110								1	1		5		4				1	0	0	1	1	0	0	0	0	0	0	1				7	0	1	0	0	0	0	0	0	0	0	0
Intercept	8	8/12/2016	1		1	AS110								3	1		3		1				2											2	1	0	2	2	0	0	0	1	0	0	0	0	0	0	0
Intercept	8	8/15/2016	1		1	AS92								4	1		28		1				1	0	0	0	0	1	0	0	0	0	0	1				7	0	0	0	1	0	0	0	0	0	0	1
Intercept	8	8/11/2016	1		1	AS92								1	1		51		1				1	1	0	0	0	0	0	0	0	0	0	2	1	2	2	7	0	0	0	0	0	0	0	0	0	0	0
Intercept	8	8/11/2016	1		1	AS92								1	1		5		4				1	0	0	0	0	0	0	0	0	1	0	1				7	0	1	0	1	0	0	0	0	0	0	0
Intercept	8	8/11/2016	1		1	AS92								3	1		47		1				1	0	0	0	0	1	0	0	0	0	0	2	1	100	2	3	0	0	0	1	0	0	0	0	0	0	0
Intercept	8	8/11/2016	1		1	UA1769								3	1		6		1				1	0	0	0	0	1	0	0	0	0	0	2	1	1	2	3	0	0	0	1	0	0	0	0	0	0	0
Intercept	8	8/11/2016	1		1	UA1769								2	1		51		1				1	0	0	0	0	0	0	1	0	0	0	2	1	5	2	30	0	0	0	0	0	0	0	0	0	0	1
Intercept	8	8/11/2016	1		1	UA1769								1	1		6		1				1	0	0	0	0	1	0	0	0	0	0	2	1	25	2	7	0	0	0	0	0	0	0	0	0	0	0
Intercept	8	8/11/2016	1		1	UA1769								1	1		6		1				1	0	0	1	0	1	0	0	0	0	0	1				9	0	0	0	1	0	0	1	0	0	1	1
Intercept	8	8/11/2016	1		1	UA1769								1	1		32		1				1	0	0	0	0	0	0	1	0	0	0	1				10	0	0	0	1	0	0	0	0	0	0	0
Intercept	8	8/11/2016	1		1	UA1769								1	1		6		1				1	0	0	0	0	0	0	1	0	0	0	1				10	0	0	0	0	0	0	0	0	0	0	0
Intercept	8	8/11/2016	1		1	UA1769								1	1		6		1				1	0	0	1	0	0	0	0	0	0	0	1				7	0	0	0	1	0	0	0	0	0	1	0
Intercept	8	8/11/2016	1		1	UA 1769								1	1		6		1				1	0	0	0	0	1	0	0	0	0	0	1				8	0	0	0	1	0	0	0	0	0	1	0
Intercept	8	8/11/2016	1		1	UA 1769								1	1		6		1				1	1	0	1	1	0	0	0	0	0	0	1				9	0	0	0	1	0	0	0	0	0	1	1
Intercept	8	8/11/2016	1		1	AS 84								1	1		47		1				1	0	0	0	0	0	0	1	0	0	0	2	1	4	2	6	0	0	0	1	0	0	0	0	0	0	0
Intercept	8	8/11/2016	1		1	AS 84								1	1		30		1				1	1	0	0	1	0	0	0	0	0	0	1				10	0	0	0	1	0	0	0	0	0	0	0
Intercept	8	8/11/2016	1		1	AS 84								1	1		37		1				1	0	0	0	0	1	0	0	0	0	0	2	1	1	2	11	0	0	0	1	0	0	0	0	0	0	0
Intercept	8	8/11/2016	1		1	AS 84								2	1		43		1				1	1	0	0	0	0	0	0	0	0	0	2	1	1	2	9	0	0	0	1	0	0	0	0	0	0	0
Intercept	8	8/11/2016	1		1	AS 84								2	1		47		1				1	0	0	0	0	1	0	0	0	0	0	2	2		2	10	0	0	0	0	0	0	0	0	0	0	1
Intercept	8	8/11/2016	1		1	AS 84								2	1		6		1				2											2	1	5	2	4	0	0	0	1	0	0	0	0	0	0	0
Intercept	8	8/11/2016	1		1	AS 84								3	1		37		1				1	0	0	0	0	1	0	0	0	0	0	2	1	12	2	2	0	0	0	1	0	0	0	0	0	0	1
Intercept	8	8/11/2016	1		1	AS 84								1	11				4				1	0	0	1	1	0	0	0	0	0	0	1				7	0	1	0	0	0	0	0	0	0	0	0
Intercept	8	8/11/2016	1		1	AS 84								2	1		47		1				2											2	1	5	1	5	0	0	0	1	0	0	0	0	0	0	0
Intercept	8	8/11/2016	1		1	AS 84								1	1		10		3		1		1	0	0	0	0	0	0	0	1	0	0	2	1	2	1	17	0	0	0	0	0	0	0	0	0	0	0
Intercept	8	8/11/2016	1		1	AK84								1	22				1				1	0	0	0	0	0	1	0	0	0	0	2	1	1	2	10	1	0	0	1	0	0	0	0	0	0	0
Intercept	8	8/11/2016	1		1	AK84								1	1		43		1				1	0	0	1	0	0	0	0	0	0	0	1				5	0	0	0	1	0	0	0	0	0	0	0
Intercept	8	8/11/2016	1		1	AK84								1	1		9		4				1	0	0	0	1	0	0	0	0	0	0	1				7	0	1	0	0	0	0	0	0	0	0	0
Intercept	8	8/11/2016	1		1	AK84								3	1		47		1				2											2	1	20	2	4	0	0	0	1	0	0	0	0	0	0	0
Intercept	8	8/11/2016	1		1	AK84								3	1		37		1				2											2	2		2	3	0	0	0	1	0	0	0	0	0	0	0
Intercept	8	8/11/2016	1		1	AK84								3	1		47		1				1	1	0	0	0	1	0	0	0	0	0	2	1	2	1	12	0	0	0	1	0	0	0	0	0	0	0
Intercept	7	7/2/2016	1		1	AA511								1	1		38		1				1	0	0	0	0	1	0	0	0	0	0	1				17	0	0	0	1	0	0	0	0	0	1	0
Intercept	7	7/2/2016	1		1	AA511								1	1		3		1				1	0	0	1	0	1	0	0	0	0	0	2	1	1	1	9	0	0	0	1	0	0	0	0	0	0	0
Intercept	7	7/2/2016	1		1	AA511								4	1		20		1				2											1				8	0	0	0	1	0	0	0	0	0	0	0
Intercept	7	7/2/2016	1		1	AA511								3	1		3		1				2											1				30	0	0	0	1	0	0	0	0	0	0	0
Intercept	7	7/2/2016	1		1	AK 511								1	1		38		1				1	0	0	0	0	0	0	1	0	0	0	2	1	2	2	11	0	0	0	1	0	0	0	0	0	0	0
Intercept	7	7/2/2016	1		1	DL2044								1	1		44		1				1	0	0	1	1	0	0	0	0	0	0	1				14	0	0	0	1	0	0	0	0	0	1	0
Intercept	7	7/2/2016	1		1	DL2044								1	1		44		1				1	0	0	0	0	1	0	0	0	0	0	1				4	0	0	0	1	0	0	0	0	0	1	0
Intercept	7	7/2/2016	1		1	DL2044								1	1		25		4				1	0	0	0	1	0	0	0	0	0	0	2	1	1	2	7	0	1	0	0	0	0	0	0	0	0	0
Intercept	7	7/2/2016	1		1	DL2044								2	1		35		1				1	0	0	0	0	1	0	0	0	0	0	1				6	0	0	0	1	0	0	0	0	0	0	0
Intercept	7	7/2/2016	1		1	DL2044								1	1		12		1				1	1	0	0	0	0	0	0	0	0	0	1				10	0	0	0	1	0	0	0	0	0	0	0
Intercept	6	6/30/2016	1		1	DL943								2	1		48		1				1	0	0	0	0	0	1	0	0	0	0	2	2		1	7	0	0	0	1	0	0	0	0	0	0	0
Intercept	6	6/30/2016	1		1	DL943								2	1		47		1				1	0	0	0	0	0	0	1	0	0	0	2	1	4	2	6	0	0	0	0	0	0	0	0	0	0	0
Intercept	6	6/30/2016	1		1	DL943								1	1		23		1				1	1	0	0	0	1	0	0	0	0	0	1				11	0	1	0	0	0	0	0	0	0	0	0
Intercept	6	6/30/2016	1		1	DL 943								1	1		47		1				1	0	0	0	0	0	0	1	0	0	0	2	1	6	2	13	0	0	0	1	0	0	0	0	0	0	0
Intercept	6	6/30/2016	1		1	DL 943								3	1		9		1				1	0	0	0	0	1	0	0	0	0	0	2	1	0	2	3	0	0	0	0	0	0	0	0	0	0	0
Intercept	6	6/30/2016	1		1	DL 943								1	1		10		1				1	0	0	0	0	1	0	0	0	0	0	1				11	0	0	0	1	0	0	0	0	0	1	1
Intercept	8	8/16/2016	1		1	AK 120								2	1		47		1				1	0	0	0	0	1	0	0	0	0	0	2	1	3	2	4	0	0	0	1	0	0	0	0	0	0	0
Intercept	8	8/16/2016	1		1	AK 120								2	1		12		1				1	0	0	0	0	1	0	0	0	0	0	2	1	15	2	5	0	0	0	1	0	0	0	0	0	0	0
Intercept	8	8/16/2016	1		1	AK 120								1	7			3	4				1	0	0	0	0	0	0	0	0	1	0	1				10	0	1	0	0	0	0	0	0	0	0	0
Intercept	8	8/16/2016	1		1	AS 120								2	1		47		1				1	0	0	0	0	0	0	1	0	0	0	2	1	4	2	4	0	0	0	1	0	0	0	0	0	0	0
Intercept	8	8/16/2016	1		1	AS 120								2	1		5		1				2											2	1	4	2	14	0	0	0	1	0	0	0	0	0	0	0
Intercept	8	8/16/2016	1		1	AS 120								1	1		5		4				1	0	0	0	1	0	0	0	0	0	0	1				7	0	1	0	0	0	0	0	0	0	0	0
Intercept	8	8/16/2016	1		1	AS 120								1	1		29		4				1	0	0	1	0	0	0	0	0	0	0	2	1	1	2	11	0	1	0	1	0	0	0	0	0	1	1
Intercept	8	8/16/2016	1		1	AS 120								1	1		5		1				1	0	0	0	0	1	0	0	0	0	0	2	1	3	1	7	0	0	0	1	0	0	0	0	0	1	0
Intercept	8	8/16/2016	1		1	AS 120								1	1		44		1				1	0	0	0	0	1	0	0	0	0	0	2	1	1	2	7	0	0	0	0	0	0	0	0	0	1	1
Intercept	8	8/16/2016	1		1	AS 102								1	1		38		1				1	0	0	0	0	0	0	0	0	0	1	2	1	2	2	7	0	0	0	0	0	0	0	0	0	0	0
Intercept	8	8/16/2016	1		1	AS 102								2	1		13		3		2		1	0	0	0	0	0	0	1	0	0	0	1				7	0	0	0	1	0	0	0	0	0	0	0
Intercept	8	8/16/2016	1		1	AS 102								1	1		47		1				1	0	0	0	0	1	0	0	0	0	0	2	1	1	2	7	0	0	0	1	0	0	0	0	0	0	0
Intercept	8	8/16/2016	1		1	AS 102								2	1		9		1				2											2	1	9	2	35	0	0	0	1	0	0	0	0	0	0	0
Intercept	8	8/16/2016	1		1	AS 102								3	1		32		1				1	1	0	0	0	0	0	0	0	0	0	2	1	2	2	60	0	0	0	1	0	0	0	0	0	0	1
Intercept	8	8/16/2016	1		1	AS 102								4	1		5		1				1	0	0	1	1	0	0	0	0	0	0	1				5	0	0	0	1	0	0	0	0	0	0	0
Intercept	8	8/16/2016	1		1	AS 102								2	1		9		1				1	0	0	0	0	0	0	1	0	0	0	1				9	0	0	0	1	0	0	0	0	0	0	0
Intercept	8	8/16/2016	1		1	AS 102								2	1		43		1				1	0	0	0	0	0	0	1	0	0	0	1				7	0	0	0	0	0	0	0	0	0	0	0
Intercept	8	8/16/2016	1		1	AK 120								4	7			2	4				1	0	0	0	1	0	0	0	0	0	0	2	1	3	1	10	0	1	0	0	0	0	0	0	0	0	0
Intercept	8	8/16/2016	1		1	AK 102								2	1		43		1				1	0	0	0	0	1	0	0	0	0	0	1				5	0	0	0	1	0	0	0	0	0	0	0
Intercept	8	8/16/2016	1		1	AK 102								1	1		43		4				1	0	0	1	1	0	0	0	0	0	0	2	1	3	1	12	0	1	0	1	0	0	1	0	0	1	0
Intercept	8	8/16/2016	1		1	DL 2045								1	1		22		1				1	0	0	1	1	0	0	0	0	0	0	2	1	0	2	8	0	0	0	1	0	0	0	0	0	1	0
Intercept	8	8/15/2016	1		1	DL 2045								3	1		47		1				1	0	0	0	0	1	0	0	0	0	0	2	1	1	2	5	0	0	0	1	0	0	0	0	0	0	0
Intercept	8	8/15/2016	1		1	DL 2045								2	1		33		1				1	0	0	0	0	1	0	0	0	0	0	2	1	3	2	14	0	0	0	0	0	0	0	0	0	0	0
Intercept	8	8/15/2016	1		1	DL 2045								1	1		40		1				1	0	0	0	0	0	1	0	0	0	0	2	1	2	2	6	0	0	0	0	0	0	0	0	0	0	0
Intercept	8	8/15/2016	1		1	DL 2045								2	1		33		1				1	0	0	0	0	0	0	1	0	0	0	2	1	6	2	11	0	0	0	1	0	0	0	0	0	0	0
Intercept	8	8/15/2016	1		1	DL 2045								2	1		35		1				1	1	0	0	0	1	0	0	0	0	0	2	1	6	1	30	0	1	0	1	0	0	0	0	0	0	0
Intercept	8	8/15/2016	1		1	DL 2045								2	1		4		1				1	0	0	0	0	0	0	1	0	0	0	1				5	0	0	0	1	0	0	0	0	0	0	0
Intercept	8	8/15/2016	1		1	DL2045								2	1		47		1				2											2	1	1	2	6	0	0	0	1	0	0	0	0	0	0	0
Intercept	8	8/15/2016	1		1	DL2045								2	1		47		1				1	0	0	0	0	1	0	0	0	0	0	1				4	0	0	0	1	0	0	0	0	0	0	0
Intercept	8	8/15/2016	1		1	DL2045								1	1		12		4				1	0	0	1	1	0	0	0	0	0	0	1				7	0	1	0	0	0	0	0	0	0	0	0
Intercept	8	8/15/2016	1		1	DL2469								1	1		42		1				1	0	0	1	1	0	0	0	0	0	0	2	1	1	1	9	0	0	0	1	0	0	0	0	0	1	1
Intercept	8	8/15/2016	1		1	DL 2469								1	1		35		1				1	0	0	1	1	0	0	0	0	0	0	1				6	0	0	0	1	0	0	0	0	0	1	1
Intercept	8	8/15/2016	1		1	DL 2469								2	1		1		1				2											1				9	0	0	0	1	0	0	0	0	0	0	0
Intercept	8	8/15/2016	1		1	DL2469								1	1		42		4				1	0	0	0	0	0	0	0	0	0	1	1				11	0	1	0	1	0	0	0	0	0	0	0
Intercept	8	8/15/2016	1		1	DL2469								1	1		22		1				1	0	0	0	0	0	1	0	0	0	0	1				21	0	0	0	1	0	0	0	0	0	1	1
Intercept	8	8/13/2016	1		1	DL2469								1	1		38		1				1	0	0	0	1	0	0	0	0	0	0	1				7	0	0	0	1	0	0	0	0	0	1	1
Intercept	8	8/15/2016	1		1	DL2469								1	1		38		4				1	0	0	1	0	0	0	0	0	0	0	1				7	0	1	0	0	0	0	0	0	0	0	0
Intercept	8	8/15/2016	1		1	DL2469								1	1		32		4				1	0	0	1	1	0	0	0	0	0	0	1				10	0	1	0	1	0	0	0	0	0	1	0
Intercept	8	8/15/2016	1		1	AS106								1	7			9	4				1	0	0	1	0	0	0	0	0	0	0	1				7	0	1	0	0	0	0	0	0	0	0	0
Intercept	8	8/15/2016	1		1	as106								1	1		5		1				1	0	0	0	0	1	0	0	0	0	0	1				3	0	0	0	1	0	0	0	0	0	0	0
Intercept	8	8/15/2016	1		1	as106								2	1		33		1				2											2	1	2	2	6	0	0	0	1	0	0	0	0	0	0	0
Intercept	8	8/15/2016	1		1	as106								2	1		3		1				2											2	1	5	1	8	0	0	0	1	0	0	0	0	0	0	0
Intercept	8	8/15/2016	1		1	as106								1	1		37		1				1	0	0	1	1	0	0	1	0	0	0	1				8	0	0	0	1	0	0	0	0	0	1	1
Intercept	8	8/15/2016	1		1	as106								1	1		47		1				1	1	0	0	0	0	0	0	0	0	0	2	1	8	2	7	0	0	0	0	0	0	0	0	0	0	0
Intercept	8	8/15/2016	1		1	as106								2	1		47		1				1	1	0	0	0	0	0	0	0	0	0	2	1	5	1	4	0	0	0	1	0	0	0	0	0	0	0
Intercept	8	8/15/2016	1		1	as106								2	1		28		1				1	0	0	0	0	1	0	0	0	0	0	2	2		2	9	0	0	0	1	0	0	0	0	0	1	0
Intercept	8	8/15/2016	1		1	as106								2	1		22		1				1	0	0	1	0	0	0	0	0	0	0	2	1	2	2	10	0	0	0	1	0	0	0	0	0	0	0
Intercept	8	8/15/2016	1		1	AS 106								3	1		47		1				1	1	0	0	0	0	0	0	0	0	0	2	1	0	2	9	0	0	0	1	0	0	0	0	0	0	0
Intercept	8	8/15/2016	1		1	AA 2571								1	1		9		1				1	1	0	1	0	1	0	0	0	0	0	1				12	0	0	0	1	0	0	0	0	0	1	0
Intercept	8	8/15/2016	1		1	aa2571								1	1		20		1				1	0	0	1	0	1	0	0	0	0	0	1				10	0	0	0	1	0	0	0	0	0	0	0
Intercept	8	8/15/2016	1		1	aa2571								1	1		32		4				1	0	0	1	0	0	0	0	0	0	0	1				10	0	1	0	1	0	0	0	0	0	1	0
Intercept	8	8/15/2016	1		1	aa2571								4	1		42		1				1	0	0	0	1	0	0	0	0	0	0	1				3	0	0	0	0	0	0	0	0	0	0	0
Intercept	8	8/15/2016	1		1	aa2571								1	1		43		4				1	0	0	0	1	0	0	0	0	0	0	1				7	0	1	0	0	0	0	0	0	0	0	0
Intercept	8	8/16/2016	1		1	as100								1	30				4				1	0	0	0	1	0	0	0	0	0	0	1				10	0	1	0	0	0	0	0	0	0	0	0
Intercept	8	8/16/2016	1		1	as100								2	1		37		1				1	1	0	0	0	0	0	0	0	0	0	1				4	0	0	0	0	0	0	0	0	0	0	0
Intercept	8	8/16/2016	1		1	as100								1	1		38		4				1	0	0	0	1	0	0	0	0	0	0	1				10	0	1	0	0	0	0	0	0	0	0	0
Intercept	8	8/16/2016	1		1	as870								1	1		5		4				1	0	0	0	1	0	0	0	0	0	0	1				10	0	1	0	0	0	0	0	0	0	0	0
Intercept	8	8/16/2016	1		1	as870								2	1		11		1				2											2	1	5	2	6	0	0	0	1	0	0	0	0	0	0	0
Intercept	8	8/16/2016	1		1	as870								1	1		11		4				1	0	0	0	1	0	0	0	0	0	0	2	1	2	1	10	0	1	0	0	0	0	0	0	0	0	0
Intercept	8	8/16/2016	1		1	AK 870								2	1		5		1				1	0	0	0	0	0	0	1	0	0	0	2	1	11	1	12	0	0	0	1	0	0	0	0	0	0	0
Intercept	8	8/16/2016	1		1	AK 870								1	1		11		1				1	1	0	0	0	0	0	0	0	0	0	2	1	5	1	5	0	0	0	1	0	0	0	0	0	0	0
Intercept	8	8/1/2016	1		1	as870								2	1		11		1				1	0	0	0	0	1	0	0	0	0	0	2	1	2	2	7	0	0	0	1	0	0	0	0	0	0	0
Intercept	8	8/16/2016	1		1	as870								1	8				4				1	0	0	0	0	0	0	0	0	1	0	1				9	0	1	0	0	0	0	0	0	0	0	0
Intercept	8	8/16/2016	1		1	AK 870								2	1		11		1				1	1	0	0	0	0	0	0	0	0	0	2	1	0	2	12	0	0	0	0	0	0	0	0	0	0	1
Intercept	8	8/16/2016	1		1	AK 870								1	1		30		4				1	1	0	1	1	0	0	0	0	0	0	1				12	0	1	0	1	0	0	0	0	0	0	1
Intercept	8	8/16/2016	1		1	AK 120								4	1		5		1				1	1	0	0	0	0	0	1	0	0	0	2	1	25	2	21	0	0	0	1	0	0	0	0	0	0	0
Intercept	8	8/16/2016	1		1	AK 120								1	1		6		4				1	0	0	1	0	0	0	0	0	0	0	1				8	0	1	0	1	0	0	0	0	0	0	0
Intercept	8	8/16/2016	1		1	AK 120								2	1		3		1				1	0	0	0	0	0	0	1	0	0	0	1				7	0	0	0	1	0	0	0	0	0	0	0
Intercept	8	8/17/2016	1		1	Delta 2469								1	1		1		1				1	1	1	1	1	1	0	0	0	0	0	1				8	0	0	0	1	0	0	0	0	0	1	1
Intercept	8	8/17/2016	1		1	Delta 2469								1	1		13		4				1	0	0	1	1	0	0	0	0	0	0	1				11	0	1	0	1	0	0	0	0	0	1	0
Intercept	8	8/17/2016	1		1	Delta 2469								3	1		4		1				2											2	1	1	2	3	0	0	0	1	0	0	0	0	0	0	0
Intercept	8	8/17/2016	1		1	Delta 2469								1	1		9		1				1	0	1	0	0	1	0	0	0	0	0	1				10	0	0	0	0	0	0	0	0	0	1	0
Intercept	8	8/17/2016	1		1	Delta 2469								1	1		10		4				1	0	0	1	1	0	0	0	0	0	0	1				8	0	1	0	1	0	0	0	0	0	1	1
Intercept	8	8/17/2016	1		1	Delta 2469								1	1		40		4				1	0	0	1	1	0	0	0	0	0	0	1				10	0	1	0	1	0	0	0	0	0	1	0
Intercept	8	8/17/2016	1		1	Delta 2469								1	1		17		4				1	0	0	1	1	0	0	0	0	0	0	2	1	2	1	12	0	1	0	1	0	0	0	0	0	1	0
Intercept	8	8/17/2016	1		1	Delta 2469								2	1		9		1				1	0	0	0	0	0	0	1	0	0	0	2	1	19	2	15	0	0	0	1	0	0	0	0	0	0	0
Intercept	8	8/17/2016	1		1	Delta 2469								1	1		17		4				1	0	0	0	1	0	0	0	0	0	0	1				7	0	1	0	0	0	0	0	0	0	0	0
Intercept	8	8/17/2016	1		1	Delta 2469								1	1		1		4				1	0	0	0	1	0	0	0	0	0	0	1				10	0	1	0	0	0	0	0	0	0	0	0
Intercept	8	8/17/2016	1		1	Delta 2469								3	1		33		1				1	1	0	0	0	0	0	0	0	0	0	1				7	0	0	0	1	0	0	0	0	0	0	0
Intercept	8	8/17/2016	1		1	Delta 2469								1	1		1		1				1	1	1	1	0	1	0	0	0	0	0	1				9	0	0	0	1	0	0	0	0	0	1	1
Intercept	8	8/17/2016	1		1	Delta 2469								3	1		33		1				1	1	0	0	0	0	0	0	0	0	0	1				4	0	0	0	1	0	0	0	0	0	0	0
Intercept	8	8/17/2016	1		1	Delta 2469								1	1		14		4				1	0	0	1	1	0	0	0	0	0	0	1				10	0	1	0	1	0	0	0	0	0	1	0
Intercept	8	8/17/2016	1		1	aa2571								1	1		43		1				1	0	0	1	0	0	0	0	0	0	0	2	1	2	2	5	0	0	0	1	0	0	0	0	0	0	1
Intercept	8	8/17/2016	1		1	aa2571								1	1		33		4				1	0	0	1	1	0	0	0	0	0	0	1				10	0	1	0	1	0	0	0	0	0	1	0
Intercept	8	8/17/2016	1		1	aa2571								1	1		43		4				1	0	0	0	1	0	0	0	0	0	0	2	1	1	2	11	0	1	0	1	0	0	0	0	0	1	0
Intercept	8	8/17/2016	1		1	aa2571								3	1		43		1				2											2	1	1	1	4	0	0	0	1	0	0	0	0	0	0	0
Intercept	8	8/17/2016	1		1	aa2571								1	1		43		4				1	0	0	1	1	0	0	0	0	0	0	1				10	0	1	0	1	0	0	0	0	0	1	0
Intercept	8	8/17/2016	1		1	aa2571								1	1		43		1				1	0	0	0	0	0	0	1	0	0	0	2	1	2	2	90	0	0	0	1	0	0	0	0	0	0	1
Intercept	8	8/17/2016	1		1	AA 2571								3	1		43		1				1	1	0	0	0	0	0	0	0	0	0	2	1	1	1	4	0	0	0	1	0	0	0	0	0	0	0
Intercept	8	8/17/2016	1		1	AS 162								2	1		26		1				1	0	0	0	0	1	0	0	0	0	0	2	1	1	2	8	0	0	0	0	0	0	0	0	0	0	0
Intercept	8	8/17/2016	1		1	AS 162								3	1		47		1				1	0	0	0	0	1	0	0	0	0	0	2	1	30	2	4	0	0	0	1	0	0	0	0	0	0	1
Intercept	8	8/17/2016	1		1	AS 162								1	1		6		4				1	0	0	1	1	0	0	0	0	0	0	1				11	0	1	0	1	0	0	0	0	0	1	1
Intercept	8	8/17/2016	1		1	AS 162								2	1		44		1				1	0	0	0	0	1	0	0	0	0	0	1				6	0	0	0	1	0	0	0	0	0	0	0
Intercept	8	8/17/2016	1		1	United 1563								1	1		43		4				1	0	0	0	1	0	0	0	0	0	0	2	1	2	1	7	0	1	0	0	0	0	0	0	0	0	0
Intercept	8	8/17/2016	1		1	United 1563								3	1		35		1				2											2	1	0	2	2	0	0	0	1	0	0	0	0	0	0	0
Intercept	8	8/17/2016	1		1	UA 1563								2	1		43		1				1	0	0	0	0	0	0	1	0	0	0	1				6	0	0	0	1	0	0	0	0	0	0	0
Intercept	8	8/16/2016	1		1	AS 100								1	8				4				1	1	0	0	1	1	0	0	0	0	0	1				9	0	1	0	1	0	0	0	0	0	0	0
Intercept	8	8/16/2016	1		1	AS 100								1	1		43		4				1	0	0	0	0	0	0	0	0	1	0	2	1	6	1	9	0	1	0	0	0	0	0	0	0	0	0
Intercept	8	8/16/2016	1		1	AS 100								2	1		51		1				1	0	0	0	0	0	0	1	0	0	0	2	1	7	2	6	0	0	0	1	0	0	0	0	0	0	0
Intercept	8	8/16/2016	1		1	AS 100								1	1		32		4				1	0	0	1	0	1	0	0	0	0	0	2	1	1	1	14	0	1	0	0	0	0	0	0	0	0	0
Intercept	7	7/5/2016	1		1	AS 100								1	1		5		1				1	0	0	0	0	1	0	0	0	0	0	1				5	0	0	0	1	0	0	0	0	0	1	1
Intercept	7	7/5/2016	1		1	AS 100								1	1		25		2				1	0	0	0	1	0	0	0	0	0	0	1				10	1	1	0	0	0	0	0	0	0	0	0
Intercept	7	7/5/2016	1		1	AS 100								2	1		26		1				1	1	0	0	0	0	0	1	0	0	0	2	1	12	2	14	0	0	0	0	0	0	0	0	0	0	0
Intercept	7	7/5/2016	1		1	AS 100								1	1		38		1				1	0	0	0	0	1	0	0	0	0	0	1				5	0	0	0	0	0	0	0	0	0	0	0
Intercept	7	7/5/2016	1		1	AS 100								2	1		47		1				1	0	0	0	0	0	0	1	0	0	0	2	2		2	7	0	0	0	1	0	0	0	0	0	0	0
Intercept	7	7/5/2016	1		1	AS 100								1	30				1				1	1	0	0	0	1	0	0	0	0	0	1				11	0	0	0	1	0	0	0	1	0	0	0
Intercept	7	7/5/2016	1		1	as100								1	1		32		1				1	0	0	1	1	0	0	0	0	0	0	1				10	0	0	0	1	0	0	0	0	0	0	1
Intercept	7	7/5/2016	1		1	as102								2	1		47		1				1	0	0	0	0	1	0	0	0	0	0	2	1	2	2	9	0	0	0	0	0	0	0	0	0	0	0
Intercept	7	7/5/2016	1		1	as102								1	1		43		4				1	0	0	0	1	0	0	0	0	0	0	1				8	0	1	0	1	0	0	0	0	0	0	0
Intercept	7	7/5/2016	1		1	as102								1	1		47		1				1	0	0	0	0	1	0	0	0	0	0	1				4	0	0	0	1	0	0	0	0	0	0	1
Intercept	7	7/5/2016	1		1	as102								1	1		9		1				1	0	0	1	0	1	0	0	0	0	0	1				12	0	0	0	1	0	0	0	0	0	1	0
Intercept	7	7/5/2016	1		1	as102								1	1		31		1				1	0	0	0	0	1	0	0	0	0	0	1				6	0	0	0	1	0	0	0	0	0	0	0
Intercept	7	7/5/2016	1		1	as102								1	1		9		1				1	0	0	0	1	0	0	0	0	0	0	1				6	0	0	0	1	0	0	0	0	0	0	0
Intercept	7	7/5/2016	1		1	as102								2	1		46		1				1	0	0	0	0	0	0	1	0	0	0	2	1	4	2	6	0	0	0	1	0	0	0	0	0	0	0
Intercept	8	8/27/2016	1		1	DL 663								1	25				1				1	0	1	1	0	1	0	0	0	0	0	1				26	0	0	0	1	0	0	0	1	0	1	1
Intercept	8	8/27/2016	1		1	DL 663								1	1		50		4				1	0	0	0	1	0	0	0	0	0	0	1				7	0	1	0	0	0	0	0	0	0	0	0
Intercept	8	8/27/2016	1		1	DL 663								1	1		35		1				1	1	0	1	0	1	0	0	0	0	0	1				12	0	0	0	1	0	0	0	0	0	1	1
Intercept	8	8/27/2016	1		1	DL 663								2	1		23		1				1	0	0	0	0	1	0	0	0	0	0	1				7	0	0	0	1	0	0	0	0	0	0	0
Intercept	8	8/27/2016	1		1	DL 663								1	1		22		4				1	0	0	1	1	0	0	0	0	0	0	1				13	0	1	0	1	0	0	0	0	0	1	0
Intercept	8	8/25/2016	1		1	DL1384								2	1		9		1				1	0	0	0	0	0	0	1	0	0	0	2	1	8	2	14	0	0	0	1	0	0	0	0	0	0	0
Intercept	8	8/25/2016	1		1	DL1384								1	1		23		1				1	0	0	0	0	1	0	0	0	0	0	2	1	4	1	10	0	0	0	1	0	0	0	0	0	0	0
Intercept	8	8/25/2016	1		1	DL1384								1	1		34		1				1	0	0	0	0	0	1	0	0	0	0	1				5	0	0	0	0	0	0	0	0	0	0	0
Intercept	8	8/25/2016	1		1	DL1384								2	1		23		1				2											2	1	3	2	4	0	0	0	1	0	0	0	0	0	0	0
Intercept	8	8/25/2016	1		1	DL1384								1	1		5		1				1	0	0	1	0	1	0	0	0	0	0	1				7	0	0	0	1	0	0	0	0	0	1	0
Intercept	8	8/27/2016	1		1	DL 1088								1	1		46		4				1	0	0	0	1	0	0	0	0	0	0	2	1	1	1	7	0	1	0	0	0	0	0	0	0	0	0
Intercept	7	7/5/2016	1		1	AS92								4	1		44		1				1	0	0	1	0	1	0	0	0	0	0	2	1	0	2	8	0	0	0	0	0	0	0	0	0	0	1
Intercept	7	7/5/2016	1		1	AS92								1	1		47		3		2		1	0	0	0	0	1	1	0	0	0	0	2	1	2	1	7	0	0	0	0	0	0	0	0	0	0	0
Intercept	7	7/5/2016	1		1	ak92								4	1		3		1				1	0	0	0	0	0	0	1	0	0	0	1				4	0	0	0	1	0	0	0	0	0	0	0
Intercept	7	7/5/2016	1		1	AK92								1	1		5		4				1	0	0	1	1	0	0	0	0	0	0	1				13	0	1	0	0	0	0	0	0	0	1	1
Intercept	7	7/5/2016	1		1	AK92								2	1		26		2				1	0	1	0	0	0	0	1	0	0	0	2	1	1	2	10	1	0	0	0	0	0	0	0	1	0	0
Intercept	7	7/5/2016	1		1	AS92								1	1		9		1				1	1	0	1	1	1	0	1	0	0	0	1				9	0	0	0	1	0	0	0	0	0	1	0
Intercept	7	7/2/2016	1		1	AS150								1	1		9		4				1	0	0	0	1	0	0	0	0	0	0	1				7	0	1	0	0	0	0	0	0	0	0	0
Intercept	7	7/2/2016	1		1	AS150								3	1		25		1				2											2	1	0	2	7	0	0	0	1	0	0	0	0	0	0	0
Intercept	7	7/2/2016	1		1	AS150								1	1		5		4				1	0	0	0	1	0	0	0	0	0	0	2	1	0	2	7	0	1	0	0	0	0	0	0	0	0	0
Intercept	7	7/2/2016	1		1	AS150								1	1		5		4				1	0	0	0	1	1	0	0	0	0	0	1				10	0	1	0	1	0	0	0	0	0	0	0
Intercept	7	7/2/2016	1		1	AK150								1	1		5		1				1	0	0	0	1	0	0	0	0	0	0	1				6	0	0	0	1	0	0	0	0	0	0	1
Intercept	7	7/2/2016	1		1	AS150								2	1		9		1				1	1	0	0	0	0	0	1	0	0	0	1				10	0	0	0	0	0	0	0	0	0	1	1
Intercept	8	8/27/2016	1		1	Delta632								2	1		36		1				1	0	0	0	0	0	0	1	0	0	0	1				7	0	0	0	0	0	0	0	0	0	1	0
Intercept	8	8/27/2016	1		1	DL663								1	1		6		4				1	0	0	1	1	0	0	0	0	0	0	2	1	2	1	14	0	1	0	1	0	0	1	0	0	1	0
Intercept	8	8/27/2016	1		1	Delta663								1	1		43		1				1	0	0	0	0	1	0	0	0	0	0	1				5	0	0	0	1	0	0	0	0	0	0	0
Intercept	8	8/27/2016	1		1	Delta 663								2	1		26		1				1	0	0	0	0	0	0	1	0	0	0	2	1	2	2	9	0	0	0	1	0	0	0	0	1	0	1
Intercept	8	8/27/2016	1		1	Delta 663								3	1		5		1				2											2	1	0	2	6	0	0	0	1	0	0	0	0	0	0	0
Intercept	8	8/27/2016	1		1	Delta 663								1	1		35		1				1	1	0	0	0	1	0	0	0	0	0	2	1	1	2	9	0	0	0	1	0	0	0	0	0	0	0
Intercept	8	8/27/2016	1		1	Delta 663								1	1		32		1				1	0	0	0	0	0	1	0	0	0	0	1				9	0	0	0	1	0	0	0	0	0	1	1
Intercept	7	7/17/2016	1		1	AS 112								2	1		26		1				1	0	0	0	0	0	0	1	0	0	0	1				4	0	0	0	1	0	0	0	0	0	0	0
Intercept	7	7/17/2016	1		1	AS 112								2	1		37		1				1	0	0	0	0	1	0	0	0	0	0	1				3	0	0	0	0	0	0	0	0	0	0	0
Intercept	7	7/14/2016	1		1	AS 52								1	1		14		1				1	0	0	0	0	0	1	0	0	0	0	1				16	0	0	0	1	0	0	0	0	0	1	1
Intercept	7	7/14/2016	1		1	AS 52								1	30				4				1	1	1	0	1	0	0	0	0	0	0	1				23	0	1	0	1	0	0	0	0	0	1	1
Intercept	7	7/14/2016	1		1	AS 52								3	1		5		1				1	1	0	0	0	0	0	0	0	0	0	2	3		2	4	0	0	0	1	0	0	0	0	0	0	1
Intercept	7	7/14/2016	1		1	AS 52								1	4				1				1	0	0	0	0	1	0	0	0	0	0	1				23	0	0	0	1	0	0	0	0	0	1	1
Intercept	7	7/14/2016	1		1	AS 52								1	1		43		1				1	0	0	0	0	1	0	0	0	0	0	1				5	0	0	0	0	0	0	0	0	0	0	0
Intercept	7	7/14/2016	1		1	AS 52								1	1		23		1				1	0	0	0	0	1	0	0	0	0	0	2	1	12	1	14	0	0	0	1	0	0	0	0	0	0	0
Intercept	7	7/14/2016	1		1	AS 52								1	1		13		4				1	1	0	1	0	0	0	0	0	0	0	1				12	0	1	0	0	0	0	0	0	0	1	1
Intercept	7	7/14/2016	1		1	AS 52								1	1		5		1				1	0	0	0	0	0	1	0	0	0	0	2	1	4	1	4	0	0	0	0	0	0	0	0	0	0	0
Intercept	7	7/14/2016	1		1	AS 80								1	1		5		1				1	0	0	0	0	1	0	0	0	0	0	2	1	1	1	10	0	0	0	1	0	0	0	0	0	0	0
Intercept	7	7/14/2016	1		1	AS 80								3	1		47		1				1	0	0	0	0	1	0	0	0	0	0	1				3	0	0	0	1	0	0	0	0	0	0	0
Intercept	7	7/14/2016	1		1	AS 80								1	30				1				1	1	0	0	0	1	0	0	0	0	0	1				10	0	0	0	1	0	0	0	0	0	1	1
Intercept	7	7/14/2016	1		1	AS 80								1	1		47		1				1	0	0	1	0	1	0	0	0	0	0	2	1	17	1	15	0	0	0	1	0	0	0	0	0	1	1
Intercept	7	7/14/2016	1		1	AS 80								4	1		47		1				1	0	0	0	0	0	0	1	0	0	0	2	1	40	2	8	0	0	0	0	0	0	0	0	0	0	0
Intercept	7	7/14/2016	1		1	DL 1384								1	1		23		4				1	1	0	1	0	0	0	0	0	0	0	1				11	0	1	0	1	0	0	0	0	0	1	1
Intercept	7	7/14/2016	1		1	DL 1384								3	1		26		1				1	0	0	0	0	1	0	0	0	0	0	2	3		2	3	0	0	0	0	0	0	0	0	0	0	0
Intercept	7	7/14/2016	1		1	DL 1384								2	1		34		1				1	0	0	0	0	1	0	0	0	0	0	2	1	2	2	7	0	0	0	1	0	0	0	0	0	0	0
Intercept	7	7/14/2016	1		1	DL 1384								1	1		15		4				1	0	0	0	1	0	0	0	0	0	0	1				12	0	1	0	1	0	0	0	0	0	1	1
Intercept	7	7/14/2016	1		1	DL 1384								1	1		34		1				1	0	0	0	0	1	0	0	0	0	0	1				13	0	0	0	1	0	0	0	0	0	0	0
Intercept	8	8/27/2016	1		1	DL 1088								1	1		23		1				1	1	1	0	0	0	0	0	0	0	0	2	1	6	2	6	0	0	0	0	0	0	0	0	0	0	0
Intercept	8	8/27/2016	1		1	DL 1088								1	1		35		4				1	0	0	1	1	0	0	0	0	0	0	1				7	0	1	0	0	0	0	0	0	0	0	0
Intercept	8	8/27/2016	1		1	DL 1088								2	1		23		1				1	0	0	0	0	0	0	1	0	0	0	2	1	1	2	9	0	0	0	0	0	0	0	0	0	0	0
Intercept	8	8/27/2016	1		1	DL 1088								1	1		22		1				1	0	0	0	0	1	0	0	0	0	0	1				7	0	0	0	1	0	0	0	0	0	0	0
Intercept	8	8/27/2016	1		1	DL 1088								1	1		30		4				1	0	0	0	1	0	0	0	0	0	0	1				7	0	1	0	0	0	0	0	0	0	0	0
Intercept	8	8/27/2016	1		1	DL 1088								1	1		33		1				1	0	0	1	0	1	0	0	0	0	0	1				14	0	0	0	1	0	0	0	0	0	1	0
Intercept	7	7/20/2016	1		1	Jet Blue 501								1	1		43		1				1	0	0	0	0	0	0	0	1	0	0	2	1	7	2	20	0	0	0	1	0	0	0	0	0	1	0
Intercept	7	7/20/2016	1		1	Jet Blue 501								2	1		44		1				1	0	0	1	0	0	0	1	0	0	0	1				5	0	0	0	1	0	0	0	0	0	1	0
Intercept	7	7/20/2016	1		1	Jet Blue 501								2	1		27		1				1	0	0	0	0	1	0	0	0	0	0	1				16	0	0	0	0	0	0	0	0	0	0	1
Intercept	7	7/20/2016	1		1	Jet Blue 501								2	1		5		1				1	0	0	0	0	0	0	1	0	0	0	2	1	1	1	4	0	0	0	0	0	0	0	0	0	0	0
Intercept	7	7/20/2016	1		1	Jet Blue 501								2	1		43		1				1	0	0	0	0	0	0	1	0	0	0	1				6	0	0	0	1	0	0	0	0	0	0	0
Intercept	7	7/20/2016	1		1	Jet Blue 501								3	1		5		1				1	0	0	0	0	1	0	0	0	0	0	2	1	1	1	2	0	0	0	1	0	0	0	0	0	0	0
Intercept	7	7/20/2016	1		1	Jet Blue 501								2	1		51		1				1	0	0	0	0	0	0	1	0	0	0	2	2		2	9	0	0	0	1	0	0	0	0	0	1	1
Intercept	7	7/20/2016	1		1	AA635								1	1		5		1				1	0	0	0	0	1	0	0	0	0	0	1				11	0	0	0	1	0	0	0	0	0	1	1
Intercept	7	7/20/2016	1		1	AA635								2	1		9		1				1	0	0	0	0	1	0	0	0	0	0	1				14	0	0	0	1	0	0	0	0	0	0	1
Intercept	7	7/20/2016	1		1	AA 653								1	1		42		1				1	1	0	0	0	1	0	0	0	0	0	2	1	1	2	5	0	0	0	1	0	0	0	0	0	0	0
Intercept	7	7/20/2016	1		1	AA653								3	1		3		1				1	1	0	0	0	1	0	0	0	0	0	2	1	0	2	2	0	0	0	1	0	0	0	0	0	0	0
Intercept	7	7/20/2016	1		1	AA653								1	1		5		1				1	0	0	0	0	0	0	1	0	0	0	1				12	0	0	0	0	0	0	1	0	0	1	0
Intercept	7	7/20/2016	1		2	AA653								1	1		13		3		2		1	0	0	0	0	0	0	1	0	0	0	2	1	1	1	2	0	0	0	0	0	0	0	0	0	0	0
Intercept	7	7/17/2016	1		1	AK130								2	1		37		1				1	0	0	0	0	1	0	0	0	0	0	2	1	3	2	11	0	0	0	1	0	0	0	0	0	0	0
Intercept	7	7/17/2016	1		1	AK130								2	1		37		4				1	0	0	1	1	0	0	0	0	0	0	2	1	3	1	11	0	0	0	1	0	0	0	0	0	1	0
Intercept	7	7/17/2016	1		1	AK130								1	1		42		4				1	0	0	1	1	0	0	0	0	0	0	2	1	1	1	11	0	1	0	1	0	0	0	0	0	1	0
Intercept	7	7/17/2016	1		1	AK130								1	1		28		1				1	0	0	0	0	1	0	0	0	0	0	1				7	0	0	0	1	0	0	0	0	0	0	0
Intercept	7	7/17/2016	1		1	AS 94								1	1		5		1				1	0	0	0	0	1	0	0	0	0	0	2	1	20	2	9	0	0	0	1	0	0	0	0	0	0	0
Intercept	7	7/17/2016	1		1	AS 94								1	1		5		1				1	0	0	0	0	1	0	0	0	0	0	1				8	0	0	0	1	0	0	0	0	0	1	1
Intercept	7	7/17/2016	1		1	AS 94								2	1		47		1				2											2	1	5	1	2	0	0	0	1	0	0	0	0	0	0	0
Intercept	7	7/17/2016	1		1	AS 94								1	1		6		1				1	0	0	0	0	1	0	0	0	0	0	2	1	2	1	8	0	0	0	1	0	0	1	0	0	0	0
Intercept	7	7/17/2016	1		1	AS 86								2	1		48		1				1	0	0	0	0	0	0	1	0	0	0	2	3		2	7	0	0	0	1	0	0	0	0	0	0	0
Intercept	7	7/17/2016	1		1	AS 86								1	1		13		1				1	0	0	0	0	0	0	1	0	0	0	2	1	1	1	4	0	0	0	1	0	0	0	0	0	1	0
Intercept	7	7/17/2016	1		1	AS 86								3	1		47		1				2											2	1	0	2	3	0	0	0	1	0	0	0	0	0	0	0
Intercept	7	7/17/2016	1		1	AS 86								2	1		47		1				1	0	0	0	0	0	0	1	0	0	0	2	1	3	2	10	0	0	0	1	0	0	0	0	0	0	0
Intercept	7	7/17/2016	1		1	AS 86								1	1		32		1				1	0	0	0	0	1	0	0	0	0	0	1				8	0	0	0	1	0	0	0	0	0	1	0
Intercept	7	7/17/2016	1		1	AS 86								2	1		26		1				1	0	0	0	0	1	0	0	0	0	0	2	2		2	10	0	0	0	1	0	0	0	0	0	0	0
Intercept	7	7/17/2016	1		1	AS 86								1	1		47		1				1	1	0	0	0	1	0	0	0	0	0	2	2		1	12	0	0	0	1	0	0	0	0	0	0	1
Intercept	7	7/17/2016	1		1	AS 112								1	1		42		1				1	0	0	0	1	1	0	0	0	0	0	2	1	1	1	10	0	0	0	1	0	0	0	0	0	0	1
Intercept	7	7/17/2016	1		1	AS 112								2	1		3		1				1	1	0	0	0	0	0	0	0	0	0	1				10	0	0	0	1	0	0	0	0	0	0	1
Intercept	7	7/17/2016	1		1	AS 112								1	1		5		1				1	0	0	0	0	1	0	0	0	0	0	2	1	10	2	9	0	0	0	0	0	0	0	0	0	0	0
Intercept	7	7/17/2016	1		1	AS 112								3	1		47		1				2											2	1	0	2	4	0	0	0	1	0	0	0	0	0	0	0
Intercept	7	7/17/2016	1		1	AS 112								2	1		26		1				1	0	0	0	0	0	0	1	0	0	0	2	1	2	2	7	0	0	0	1	0	0	0	0	0	0	0
Intercept	7	7/23/2016	1		1	DL 604								2	30				4				1	0	0	1	1	0	0	0	0	0	0	1				7	0	1	0	0	0	0	0	0	0	0	0
Intercept	7	7/23/2016	1		1	DL 604								1	1		5		1				1	0	0	0	0	1	0	0	0	0	0	1				11	0	0	0	1	0	0	0	0	0	0	1
Intercept	7	7/23/2016	1		1	DL 604								2	1		34		1				1	0	0	0	0	0	0	1	0	0	0	2	1	4	2	7	0	0	0	0	0	0	0	0	0	0	0
Intercept	7	7/23/2016	1		1	DL 604								1	1		23		4				1	0	0	0	1	0	0	0	0	0	0	2	1	1	1	7	0	1	0	0	0	0	0	0	0	0	0
Intercept	8	8/23/2016	1		1	DL 604								1	1		44		4				1	0	0	0	1	0	0	0	0	0	0	2	1	2	1	7	0	1	0	0	0	0	0	0	0	0	0
Intercept	7	7/23/2016	1		1	DL 604								1	1		3		1				1	0	0	0	0	0	1	0	0	0	0	1				14	0	0	0	1	0	0	0	0	0	1	0
Intercept	7	7/23/2016	1		1	DL 604								1	1		34		1				1	0	0	1	1	0	0	0	0	0	0	1				7	0	0	0	1	0	0	0	0	0	1	0
Intercept	7	7/20/2016	1		1	AS 106								2	1		47		1				1	0	0	0	0	0	0	1	0	0	0	2	1	6	2	5	0	0	0	0	0	0	0	0	0	0	0
Intercept	7	7/20/2016	1		1	AS 106								2	1		7		1				1	0	0	0	0	0	0	1	0	0	0	2	2		2	30	0	0	0	0	0	0	0	0	0	0	0
Intercept	7	7/20/2016	1		1	AS 106								1	1		6		1				1	0	0	0	0	1	0	0	0	0	0	2	2		2	10	0	0	0	1	0	0	0	0	0	0	0
Intercept	7	7/20/2016	1		1	AS 106								3	1		47		1				1	0	0	0	0	0	0	1	0	0	0	2	2		2	50	0	0	0	1	0	0	0	0	0	0	0
Intercept	7	7/20/2016	1		1	AS 106								3	1		47		1				1	1	0	0	0	0	0	0	0	0	0	2	1	1	1	35	0	0	0	0	0	0	0	0	0	0	0
Intercept	7	7/20/2016	1		1	AS 106								4	1		6		5	Yacht			1	0	0	1	0	1	0	0	0	0	0	2	1	6	2	4	0	0	1	1	0	0	0	0	0	0	0
Intercept	7	7/20/2016	1		1	AS 106								1	1		9		4				1	0	0	1	1	0	0	0	0	0	0	1				10	0	1	0	1	0	0	0	0	0	1	0
Intercept	7	7/20/2016	1		1	AS 106								2	1		46		1				2											2	1	3	2	21	0	0	0	0	0	0	0	0	0	0	0
Intercept	7	7/20/2016	1		1	AS 106								4	1		51		1				1	1	0	0	0	0	0	0	0	0	0	2	1	1	2	23	0	0	0	0	0	0	0	0	0	0	0
Intercept	7	7/20/2016	1		1	AS 106								4	1		47		1				1	1	0	0	0	0	0	0	0	0	0	1				8	0	0	0	1	0	0	0	0	0	0	0
Intercept	7	7/26/2016	1		1	United 236								2	1		34		1				1	0	0	0	0	0	0	1	0	0	0	2	1	4	2	22	0	0	0	1	0	0	0	0	0	0	0
Intercept	7	7/20/2016	1		1	United 236								4	1		6		1				1	1	0	0	0	0	0	0	0	0	0	2	1	0	2	30	0	0	0	0	0	0	0	0	0	0	0
Intercept	7	7/20/2016	1		1	United 236								2	1		38		1				1	0	0	0	0	0	0	1	0	0	0	2	1	11	1	42	0	0	0	1	0	0	0	0	0	0	0
Intercept	7	7/20/2016	1		1	United 236								2	1		32		1				1	0	0	0	0	1	0	0	0	0	0	2	2		1	9	0	0	0	1	0	0	0	0	0	0	0
Intercept	7	7/20/2016	1		1	United 236								2	1		5		1				1	1	0	0	0	0	0	0	0	0	0	2	1	3	2	8	0	0	0	1	0	0	0	0	0	0	0
Intercept	7	7/20/2016	1		1	United 236								2	1		45		1				1	0	0	0	0	1	0	0	0	0	0	2	1	5	2	7	0	0	0	0	0	0	0	0	0	0	0
Intercept	7	7/20/2016	1		1	United 236								1	12				4				1	0	0	0	1	1	0	0	0	0	0	1				10	0	1	0	0	0	0	0	0	0	1	0
Intercept	7	7/20/2016	1		1	UA 236								1	1		6		1				1	0	0	0	0	1	0	0	0	0	0	1				11	0	0	0	1	0	0	0	0	0	1	1
Intercept	7	7/20/2016	1		1	UA 236								1	1		46		4				1	0	0	1	1	0	0	0	0	0	0	1				11	0	1	0	1	0	0	0	0	0	1	0
Intercept	7	7/23/2016	1		1	UA 1683								1	1		10		1				1	0	0	1	0	1	0	0	0	0	0	1				7	0	0	0	0	0	0	0	0	0	0	0
Intercept	7	7/23/2016	1		1	UA 1683								1	1		5		4				1	0	0	0	1	0	0	0	0	0	0	1				7	0	1	0	0	0	0	0	0	0	0	0
Intercept	7	7/23/2016	1		1	UA 1683								1	1		38		4				1	0	0	1	1	0	0	0	0	0	0	1				7	0	1	0	0	0	0	0	0	0	0	0
Intercept	7	7/23/2016	1		1	UA 1683								1	1		28		1				1	0	0	0	0	1	0	0	0	0	0	2	1	6	1	4	0	0	0	1	0	0	0	0	0	0	0
Intercept	7	7/23/2016	1		1	UA 1683								2	1		49		1				2											1				7	0	0	0	1	0	0	0	0	0	0	0
Intercept	7	7/23/2016	1		1	UA 1683								4	11				1				1	0	0	0	0	0	0	1	0	0	0	1				6	0	0	0	0	0	0	0	0	0	0	0
Intercept	7	7/23/2016	1		1	UA 1683								1	1		21		4				1	0	0	1	1	0	0	0	0	0	0	2	1	1	1	11	0	1	0	1	0	0	0	0	0	1	0
Intercept	7	7/23/2016	1		1	UA 1683								1	1		5		4				1	0	0	0	1	0	0	0	0	0	0	1				7	0	1	0	0	0	0	0	0	0	0	0
Intercept	7	7/23/2016	1		1	AS 132								4	1		5		1				1	0	0	0	0	0	0	1	0	0	0	2	1	11	1	7	0	0	0	0	0	0	0	0	0	0	0
Intercept	7	7/23/2016	1		1	AS 132								2	1		37		1				1	0	0	0	0	0	0	1	0	0	0	2	1	7	2	6	0	0	0	0	0	0	0	0	0	0	0
Intercept	7	7/23/2016	1		1	AS 132								4	1		37		1				1	1	0	0	0	0	0	1	0	0	0	1				30	0	0	0	1	0	0	0	0	0	0	0
Intercept	7	7/23/2016	1		1	AS 132								2	1		47		1				1	0	0	0	0	1	0	0	0	0	0	2	1	5	2	9	0	0	0	1	0	0	0	0	0	0	0
Intercept	7	7/23/2016	1		1	AS 132								2	1		46		1				1	0	0	0	0	0	0	1	0	0	0	2	1	4	2	7	0	0	0	0	0	0	0	0	0	0	0
Intercept	7	7/23/2016	1		1	AS 132								2	1		47		1				2											2	1	1	2	2	0	0	0	1	0	0	0	0	0	0	0
Intercept	7	7/23/2016	1		1	AS 132								1	1		5		1				1	0	0	0	1	0	0	0	0	0	0	1				8	0	0	0	1	0	0	0	0	0	0	0
Intercept	7	7/23/2016	1		1	AS 132								1	1		5		4				1	0	0	0	1	0	0	0	0	0	0	1				6	0	1	0	0	0	0	0	0	0	0	0
Intercept	7	7/23/2016	1		1	AS 132								1	1		27		4				1	0	0	0	1	0	0	0	0	0	0	1				7	0	1	0	0	0	0	0	0	0	0	0
Intercept	7	7/23/2016	1		1	DL 604								1	1		28		4				1	0	0	0	1	0	0	0	0	0	0	1				7	0	1	0	0	0	0	0	0	0	0	0
Intercept	7	7/26/2016	1		1	DL 2045								1	1		22		1				1	0	0	0	1	1	0	0	0	0	0	2	1	3	1	10	0	0	0	1	0	0	0	0	0	1	0
Intercept	7	7/23/2016	1		1	Delta 36								1	1		12		1				1	0	0	0	0	1	0	0	0	0	0	1				7	0	0	0	0	0	0	0	0	0	0	0
Intercept	7	7/23/2016	1		1	Delta 36								1	1		10		1				1	0	0	0	0	1	0	0	0	0	0	1				4	0	0	0	1	0	0	0	0	0	0	0
Intercept	7	7/23/2016	1		1	Delta 36								1	1		9		1				1	1	0	1	1	0	0	0	0	0	0	1				18	0	0	1	1	0	0	0	0	0	1	0
Intercept	7	7/23/2016	1		1	Delta 36								2	1		5		1				1	0	0	0	0	0	0	1	0	0	0	2	1	1	1	8	0	0	0	0	0	0	0	0	0	0	0
Intercept	7	7/23/2016	1		1	Delta 36								2	1		47		1				1	0	0	0	0	0	0	1	0	0	0	1				8	0	0	0	1	0	0	0	0	0	0	0
Intercept	7	7/23/2016	1		1	Delta 36								1	3				1				1	1	0	0	1	0	0	0	0	0	0	2	1	2	2	15	0	1	0	1	0	0	0	0	0	0	0
Intercept	8	8/25/2016	1		1	AS 84								2	1		47		1				1	0	0	0	0	0	0	1	0	0	0	2	2		2	7	0	0	0	0	0	0	0	0	0	0	0
Intercept	8	8/25/2016	1		1	AS 84								2	1		43		1				1	0	0	0	0	1	0	0	0	0	0	2	1	3	2	6	0	0	0	1	0	0	0	0	0	0	0
Intercept	8	8/25/2016	1		1	AS 84								1	1		47		3		1		1	0	0	0	0	0	0	0	1	0	0	1				8	0	0	0	1	0	0	1	0	0	1	0
Intercept	8	8/27/2016	1		1	AS 182								2	1		47		1				1	0	0	0	0	1	0	0	0	0	0	2	1	20	1	2	0	0	0	1	0	0	0	0	0	0	0
Intercept	8	8/27/2016	1		1	AS 182								1	1		46		1				1	0	0	0	0	1	0	0	0	0	0	1				5	0	0	0	1	0	0	0	0	0	0	0
Intercept	8	8/27/2016	1		1	AS 182								1	1		25		1				1	1	0	0	0	1	0	0	0	0	0	1				13	0	0	0	1	0	0	0	0	0	1	0
Intercept	8	8/17/2016	1		1	AS 138								2	1		45		1				1	0	0	0	0	1	0	0	0	0	0	1				14	0	0	0	0	0	0	0	0	0	0	0
Intercept	8	8/17/2016	1		1	AS 138								1	1		13		1				1	0	0	0	0	1	0	0	0	0	0	2	1	2	2	13	0	0	0	1	0	0	0	0	0	0	0
Intercept	8	8/17/2016	1		1	AS 138								1	1		22		4				1	0	0	1	1	0	0	0	0	0	0	1				10	0	1	0	1	0	0	0	0	0	1	0
Intercept	8	8/17/2016	1		1	AS 138								1	1		35		4				1	0	0	1	1	0	0	0	0	0	0	1				10	0	1	0	1	0	0	0	0	0	1	0
Intercept	8	8/17/2016	1		1	AS 138								2	1		13		1				1	0	0	0	0	0	0	1	0	0	0	2	1	3	2	7	0	0	0	1	0	0	0	0	0	0	0
Intercept	8	8/17/2016	1		1	AS 138								2	1		32		1				1	0	0	0	0	0	0	1	0	0	0	2	1	5	2	7	0	0	0	1	0	0	0	0	0	0	0
Intercept	8	8/17/2016	1		1	AS 138								1	1		50		1				1	1	0	0	0	0	0	0	0	0	0	1				8	0	0	0	0	0	0	0	0	0	0	0
Intercept	8	8/17/2016	1		1	AS 138								1	1		51		1				1	1	0	1	0	1	0	0	0	0	0	1				10	0	0	0	1	0	0	0	0	0	0	0
Intercept	8	8/17/2016	1		1	AK 138								2	1		13		1				1	0	0	0	0	0	0	1	0	0	0	1				6	0	0	0	1	0	0	0	0	0	0	0
Intercept	8	8/17/2016	1		1	AK 138								1	1		15		4				1	0	0	0	1	1	0	0	0	0	0	1				9	0	1	0	1	0	0	0	0	0	0	0
Intercept	9	9/17/2016	1		1	Delta 1088								1	1		32		4				1	0	0	0	1	0	0	0	0	0	0	1				7	0	1	0	0	0	0	0	0	0	0	0
Intercept	9	9/17/2016	1		1	Delta 1088								1	1		50		1				1	1	0	1	1	0	0	0	0	0	0	2	1	1	1	10	0	0	0	1	0	0	0	0	0	1	1
Intercept	9	9/17/2016	1		1	Delta 1088								1	1		9		1				1	1	0	0	0	0	0	0	0	0	0	2	1	1	2	8	0	0	0	1	0	0	0	0	0	0	0
Intercept	9	9/17/2016	1		1	Delta 1088								1	1		10		1				1	0	0	0	0	1	0	0	0	0	0	2	1	1	1	7	0	0	0	1	0	0	0	0	0	0	0
Intercept	9	9/17/2016	1		1	Delta 1088								3	1		25		1				2											1				6	0	0	0	1	0	0	0	0	0	0	0
Intercept	9	9/17/2016	1		1	Delta 1088								1	1		9		4				1	0	0	0	1	0	0	0	0	0	0	1				7	0	1	0	0	0	0	0	0	0	0	0
Intercept	9	9/17/2016	1		1	Delta 1088								1	1		51		1				1	1	0	0	0	0	0	0	0	0	0	2	2		2	7	0	0	0	0	0	0	0	0	0	0	0
Intercept	8	8/24/2016	1		1	Jet Blue 998								1	1		9		4				1	0	0	0	1	0	0	0	0	0	0	1				6	0	1	0	0	0	0	0	0	0	0	0
Intercept	8	8/24/2016	1		1	Jet Blue 998								1	32				1				1	0	0	0	1	0	0	0	0	0	0	1				3	0	0	0	1	0	0	0	0	0	0	0
Intercept	8	8/24/2016	1		1	Jet Blue 998								2	1		47		1				1	0	0	0	0	0	0	1	0	0	0	1				9	0	0	0	0	0	0	0	0	0	0	0
Intercept	8	8/22/2016	1		1	Jet Blue 998								2	1		17		1				1	0	0	0	0	0	0	1	0	0	0	2	1	15	2	20	0	0	0	1	0	0	0	0	0	0	0
Intercept	8	8/24/2016	1		1	Jet Blue 998								1	1		46		4				1	0	0	0	1	0	0	0	0	0	0	2	1	1	1	7	0	1	0	0	0	0	0	0	0	0	0
Intercept	8	8/24/2016	1		1	Jet Blue 998								3	1		44		1				1	0	0	0	0	1	0	0	0	0	0	2	1	3	1	2	0	0	0	1	0	0	0	0	0	0	0
Intercept	8	8/24/2016	1		1	Jet Blue 998								1	1		6		1				1	0	0	0	0	1	0	0	0	0	0	1				7	0	0	0	0	0	0	0	0	0	1	0
Intercept	8	8/17/2016	1		1	AS 138								1	1		14		4				1	0	0	1	1	0	0	0	0	0	0	1				10	0	1	0	1	0	0	0	0	0	1	0
Intercept	8	8/24/2016	1		1	Jet Blue 47								1	1		37		1				1	0	0	0	0	1	0	0	0	0	0	2	1	1	2	8	0	0	0	1	0	0	0	0	0	0	0
Intercept	8	8/24/2016	1		1	Jet Blue 47								2	1		37		1				1	0	0	0	0	0	0	1	0	0	0	2	2		2	21	0	0	0	1	0	0	0	0	0	0	0
Intercept	8	8/24/2016	1		1	Jet Blue 47								3	1		37		1				1	0	0	0	0	1	0	0	0	0	0	1				40	0	0	0	1	0	0	0	0	0	0	1
Intercept	8	8/27/2016	1		1	AS 182								1	1		47		1				1	1	0	0	0	0	0	0	0	0	0	2	1	8	1	6	0	0	0	0	0	0	0	0	0	0	0
Intercept	8	8/27/2016	1		1	AS 182								2	1		47		1				1	0	0	0	0	0	0	1	0	0	0	2	1	5	1	4	0	0	0	1	0	0	0	0	0	0	0
Intercept	8	8/27/2016	1		1	AS 182								3	1		47		1				1	1	0	0	0	1	0	0	0	0	0	1				5	0	0	0	1	0	0	0	0	0	0	1
Intercept	8	8/27/2016	1		1	AS 182								3	1		47		1				1	0	0	0	0	1	0	0	0	0	0	2	1	0	2	6	0	0	0	1	0	0	0	0	0	0	0
Intercept	8	8/27/2016	1		1	AS 182								1	1		6		4				1	0	0	0	1	0	0	0	0	0	0	1				10	0	1	0	1	0	0	0	0	0	0	0
Intercept	8	8/27/2016	1		1	AS 182								2	1		47		1				1	0	0	0	0	0	0	1	0	0	0	1				6	0	0	0	1	0	0	0	0	0	0	0
Intercept	7	7/26/2016	1		1	DL 2045								1	1		22		1				1	0	0	0	0	1	0	0	0	0	0	1				8	0	0	0	0	0	0	0	0	0	0	0
Intercept	7	7/26/2016	1		1	DL 2045								2	1		46		1				1	0	0	0	0	0	0	0	1	0	0	2	1	40	1	29	0	0	0	1	0	0	0	0	0	0	1
Intercept	7	7/26/2016	1		1	DL 2045								1	1		38		1				1	0	0	1	0	1	0	0	0	0	0	1				14	0	0	0	1	0	0	0	0	0	0	0
Intercept	7	7/26/2016	1		1	DL 2045								2	1		22		1				1	0	0	0	0	1	0	0	0	0	0	2	1	1	1	9	0	0	0	1	0	0	0	0	0	0	0
Intercept	7	7/26/2016	1		1	DL 2045								1	1		22		1				1	1	0	0	0	1	0	0	0	0	0	1				10	0	0	0	1	0	0	0	0	0	0	0
Intercept	7	7/26/2016	1		1	DL 2045								1	11				1				1	0	0	0	0	1	0	0	0	0	0	2	1	10	2	18	0	0	0	1	0	0	0	0	0	1	1
Intercept	7	7/26/2016	1		1	DL 2045								2	1		22		1				2											2	2		2	7	0	0	0	0	0	0	0	0	0	0	0
Intercept	7	7/26/2016	1		1	DL 2045								2	1		10		1				1	1	0	0	0	0	0	0	0	0	0	1				8	0	0	0	1	0	0	0	0	0	0	0
Intercept	7	7/26/2016	1		1	DL 2045								1	1		22		1				1	0	0	1	0	1	0	0	0	0	0	1				8	0	0	0	1	0	0	0	0	0	1	0
Intercept	7	7/26/2016	1		1	DL 2045								2	1		47		1				1	0	0	0	0	0	0	1	0	0	0	1				5	0	0	0	0	0	0	0	0	0	0	0
Intercept	8	8/24/2016	1		1	DL 822								4	1		40		1				1	0	0	0	0	1	0	0	0	0	0	1				3	0	0	0	1	0	0	0	0	0	0	0
Intercept	8	8/24/2016	1		1	DL 822								2	1		38		1				1	0	0	0	0	0	0	1	0	0	0	2	1	10	1	11	0	0	0	0	0	0	0	0	0	0	0
Intercept	8	8/24/2016	1		1	DL 822								1	1		44		4				1	0	0	0	1	1	0	0	0	0	0	1				6	0	1	0	0	0	0	0	0	0	0	0
Intercept	8	8/24/2016	1		1	DL822								1	1		21		1				1	0	0	1	1	0	0	0	0	0	0	2	1	1	2	4	0	0	0	1	0	0	0	0	0	1	0
Intercept	8	8/24/2016	1		1	DL822								4	1		17		1				2											1				4	0	0	0	1	0	0	0	0	0	0	0
Intercept	8	8/24/2016	1		1	DL822								1	1		36		3		2		1	0	0	0	0	0	0	1	0	0	0	2	1	20	1	90	0	0	0	0	0	0	0	0	0	0	0
Intercept	8	8/24/2016	1		1	DL822								2	1		9		1				1	0	0	0	0	0	1	0	0	0	0	1				21	0	0	0	1	0	0	0	0	0	1	0
Intercept	8	8/21/2016	1		1	DL36								4	1		22		1				1	1	0	0	0	1	0	0	0	0	0	2	1	0	2	5	0	0	0	1	0	0	0	0	0	0	1
Intercept	8	8/21/2016	1		1	DL36								2	1		34		1				1	0	0	0	0	0	1	0	0	0	0	2	1	2	2	10	0	0	0	1	0	0	0	0	0	0	0
Intercept	8	8/21/2016	1		1	DL36								2	1		23		1				1	0	0	0	0	0	0	1	0	0	0	2	1	8	2	8	0	0	0	0	0	0	0	0	0	0	0
Intercept	8	8/21/2016	1		1	DL36								1	1		5		1				1	0	0	0	0	1	0	0	0	0	0	1				6	0	0	0	1	0	0	0	0	0	1	0
Intercept	8	8/21/2016	1		1	DL36								1	7			2	4				1	0	0	0	1	0	0	0	0	0	0	2	1	2	2	7	0	1	0	0	0	0	0	0	0	0	0
Intercept	8	8/21/2016	1		1	DL36								2	1		5		1				1	0	0	0	0	0	0	1	0	0	0	2	1	1	2	3	0	0	0	1	0	0	0	0	0	0	0
Intercept	8	8/21/2016	1		1	DL36								1	1		5		1				1	0	0	0	0	1	0	0	0	0	0	1				4	0	0	0	1	0	0	0	0	0	0	0
Intercept	8	8/21/2016	1		1	DL36								1	1		50		1				1	0	0	0	0	1	0	0	0	0	0	1				11	0	0	0	0	0	0	0	0	0	1	0
Intercept	8	8/21/2016	1		1	DL36								1	1		9		4				1	0	0	1	1	0	0	0	0	0	0	1				9	0	1	0	1	0	0	0	0	0	1	0
Intercept	8	8/21/2016	1		1	DL36								1	1		6		1				1	0	0	0	0	1	0	0	0	0	0	2	1	3	2	7	0	0	0	0	0	0	0	0	0	0	0
Intercept	8	8/25/2016	1		1	AK 870								2	1		37		1				1	0	0	0	0	1	0	0	0	0	0	2	1	1	1	6	0	0	0	1	0	0	0	0	0	0	0
Intercept	8	8/25/2016	1		1	AK 870								3	1		11		1				1	1	0	0	0	1	0	0	0	0	0	2	1	0	2	2	0	0	0	1	0	0	0	0	0	0	0
Intercept	8	8/25/2016	1		1	AK 870								2	1		9		1				1	0	0	0	0	0	0	1	0	0	0	1				6	0	0	0	1	0	0	0	0	0	0	0
Intercept	8	8/26/2016	1		1	AK 870								1	3				1				1	1	0	0	0	0	0	0	0	0	0	2	1	3	1	25	0	0	0	1	0	0	0	0	0	0	0
Intercept	8	8/25/2016	1		1	AK 870								1	11				1				1	0	0	0	1	0	0	0	0	0	0	1				14	0	0	0	1	0	0	0	0	0	0	0
Intercept	8	8/25/2016	1		1	AK 870								1	1		37		1				1	1	0	0	0	0	0	0	0	0	0	2	1	30	2	7	0	0	0	1	0	0	0	0	0	0	0
Intercept	8	8/25/2016	1		1	DL 604								1	1		31		4				1	0	0	1	1	0	0	0	0	0	0	1				13	0	1	0	1	0	0	0	0	0	1	0
Intercept	8	8/25/2016	1		1	DL 604								3	1		37		1				2											1				5	0	0	0	1	0	0	0	0	0	0	0
Intercept	8	8/25/2016	1		1	DL 604								1	1		34		1				1	0	0	0	0	1	0	0	0	0	0	2	1	3	1	9	0	0	0	1	0	0	0	0	0	1	0
Intercept	8	8/25/2016	1		1	DL 604								2	1		12		1				1	0	0	0	0	0	0	1	1	0	0	2	1	2	2	9	0	0	0	1	0	0	0	0	0	0	0
Intercept	8	8/25/2016	1		1	dl 604								1	1		5		4				1	0	0	0	1	0	0	0	0	0	0	2	3		2	8	0	1	0	1	0	0	0	0	0	0	0
Intercept	8	8/25/2016	1		1	DL 604								1	1		3		1				1	0	0	1	0	0	0	0	0	0	0	1				3	0	0	0	1	0	0	0	0	0	0	0
Intercept	8	8/25/2016	1		1	DL 604								1	1		23		4				1	0	0	0	1	1	0	0	0	0	0	1				18	0	1	0	1	0	0	0	0	0	0	1
Intercept	8	8/25/2016	1		1	DL 604								1	1		15		1				1	0	0	0	0	0	1	0	0	0	0	1				9	0	0	0	1	0	0	0	0	0	0	0
Intercept	7	7/31/2016	1		1	AS 134								2	1		3		1				1	0	0	0	0	0	0	1	0	0	0	2	2		2	8	0	0	0	1	0	0	0	0	0	0	1
Intercept	7	7/31/2016	1		1	AS 134								4	1		29		1				1	1	0	0	0	0	0	0	0	0	0	2	1	2	2	60	0	0	0	0	0	0	0	0	0	0	0
Intercept	7	7/31/2016	1		1	AS 134								2	1		43		1				1	0	0	0	0	1	0	0	0	0	0	2	1	1	2	4	0	0	0	1	0	0	0	0	0	0	0
Intercept	7	7/31/2016	1		1	AS 134								4	1		37		1				1	1	0	0	0	0	0	0	0	0	0	2	2		2	60	0	0	0	0	0	0	0	0	0	0	0
Intercept	7	7/31/2016	1		1	AS 134								2	1		21		1				1	1	0	0	0	0	0	0	0	0	0	2	1	17	2	6	0	0	0	0	0	0	0	0	0	0	0
Intercept	7	7/31/2016	1		1	AS 82								1	1		47		1				1	1	0	0	0	0	0	0	0	0	0	2	1	2	2	21	0	0	0	0	0	0	0	0	0	0	0
Intercept	7	7/31/2016	1		1	AS 82								2	1		22		1				1	0	0	0	0	0	0	1	0	0	0	2	2		2	10	0	0	0	0	0	0	0	0	0	0	0
Intercept	7	7/31/2016	1		1	AS 82								2	1		3		1				1	0	0	0	0	1	0	0	0	0	0	2	1	1	1	26	0	0	0	1	0	0	0	0	0	1	1
Intercept	7	7/31/2016	1		1	AS 82								2	1		35		1				1	0	0	0	0	0	0	1	0	0	0	1				60	0	0	0	0	0	0	0	0	0	0	0
Intercept	7	7/31/2016	1		1	AS 82								2	1		47		1				1	0	0	0	0	0	0	1	0	0	0	1				5	0	0	0	0	0	0	0	0	0	0	0
Intercept	7	7/31/2016	1		1	AS 82								1	1		38		4				1	1	0	1	1	0	0	0	0	0	0	1				12	0	1	0	0	0	0	0	0	0	1	1
Intercept	7	7/31/2016	1		1	AS 82								1	1		5		1				1	0	0	0	0	1	0	0	0	0	0	2	1	2	1	8	0	0	0	1	0	0	0	0	0	1	0
Intercept	7	7/29/2016	1		1	AS 870								2	1		11		1				1	0	0	0	0	0	0	1	0	0	0	2	1	1	2	10	0	0	0	0	0	0	0	0	0	0	0
Intercept	7	7/29/2016	1		1	AS 870								3	1		11		1				1	0	0	0	0	1	0	0	0	0	0	2	1	0	2	10	0	0	0	1	0	0	0	0	0	0	0
Intercept	7	7/29/2016	1		1	AS 870								1	3				1				1	0	0	1	1	0	0	0	0	0	0	1				7	0	1	0	0	0	0	0	0	0	0	0
Intercept	7	7/29/2016	1		1	AS 870								1	19				1				1	1	0	0	0	0	0	0	0	0	0	1				5	0	0	0	1	0	0	0	0	0	0	0
Intercept	7	7/29/2016	1		1	AS 870								1	1		11		1				1	1	0	0	0	0	0	0	0	0	0	2	1	10	2	8	0	0	0	0	0	0	0	0	0	0	0
Intercept	7	7/29/2016	1		1	AS 870								1	3				1				1	0	0	0	0	1	0	0	0	0	0	1				21	0	1	0	1	0	0	0	0	0	1	0
Intercept	7	7/29/2016	1		1	AS 870								1	1		11		1				1	0	0	0	0	0	0	0	1	0	0	1				6	0	0	0	1	0	0	0	0	0	0	0
Intercept	7	7/29/2016	1		1	AS 870								1	1		11		1				1	0	0	0	0	1	0	0	0	0	0	2	1	12	2	19	0	0	0	0	0	0	0	0	0	1	0
Intercept	7	7/29/2016	1		1	AS 120								3	1		3		1				1	1	0	0	0	1	0	0	0	0	0	1				3	0	0	0	0	0	0	0	0	0	0	1
Intercept	7	7/29/2016	1		1	AS 120								1	1		5		1				1	0	0	0	0	0	0	1	0	0	0	2	1	40	2	12	0	0	0	0	0	0	0	0	0	0	0
Intercept	7	7/8/2016	1		1	UA 1104								2	1		4		1				1	1	0	0	0	0	0	0	0	0	0	2	1	18	2	30	0	0	0	0	0	0	0	0	0	0	0
Intercept	7	7/8/2016	1		1	VA 1104								1	1		30		4				1	0	0	1	0	1	0	0	0	0	0	1				12	0	1	0	1	0	0	0	0	0	1	0
Intercept	7	7/8/2016	1		1	United 1104								1	1		43		4				1	0	0	0	1	0	0	0	0	0	0	1				7	0	1	0	0	0	0	0	0	0	0	0
Intercept	7	7/8/2016	1		1	United 1104								2	1		36		1				1	0	0	0	0	0	0	1	0	0	0	1				6	0	0	0	1	0	0	0	0	0	0	0
Intercept	7	7/8/2016	1		1	United 1104								2	1		35		1				1	0	0	0	0	1	0	0	0	0	0	1				10	0	0	0	1	0	0	0	0	0	0	0
Intercept	7	7/8/2016	1		1	United 1104								4	1		6		1				1	1	0	0	0	0	0	0	0	0	0	2	1	3	2	14	0	0	0	0	0	0	0	1	0	0	0
Intercept	7	7/8/2016	1		1	United1104								1	1		30		4				1	0	0	1	1	1	0	0	0	0	0	2	1	0	2	12	0	1	0	1	0	0	0	0	0	1	0
Intercept	7	7/2/2016	1		1	AK138								1	1		13		1				1	0	0	0	0	1	0	0	0	0	0	1				8	0	0	0	1	0	0	0	0	0	1	0
Intercept	7	7/2/2016	1		1	AK138								2	1		13		1				1	0	0	0	0	0	0	1	0	0	0	2	1	2	2	8	0	0	0	1	0	0	0	0	0	0	0
Intercept	7	7/2/2016	1		1	AK138								1	1		14		1				1	0	1	0	0	1	0	0	0	0	0	1				14	0	0	0	1	0	0	0	0	0	1	1
Intercept	7	7/2/2016	1		1	AK138								1	1		20		1				1	0	0	1	0	0	1	0	0	0	0	1				11	0	0	0	1	0	0	0	0	0	1	0
Intercept	7	7/2/2016	1		1	AK 138								1	1		15		1				1	1	0	0	0	1	0	0	0	0	0	1				17	0	1	0	1	0	0	0	0	0	1	0
Intercept	7	7/2/2016	1		1	AK 138								1	1		35		1				1	0	0	0	0	1	0	0	0	0	0	1				5	0	0	0	1	0	0	0	0	0	0	0
Intercept	7	7/2/2016	1		1	AK 138								1	1		38		1				1	0	0	0	0	1	0	0	0	0	0	1				13	0	0	0	1	0	0	0	0	0	0	0
Intercept	7	7/2/2016	1		1	AK 138								2	1		49		1				1	0	0	0	0	0	0	1	0	0	0	1				10	0	0	0	1	0	0	0	0	0	0	0
Intercept	7	7/26/2016	1		1	DL 36								2	1		5		1				1	0	0	0	0	0	0	1	0	0	0	1				29	0	0	0	1	0	0	0	0	0	0	1
Intercept	8	8/24/2016	1		1	Delta 822								2	1		49		1				1	0	0	0	0	0	0	1	0	0	0	2	1	5	2	13	0	0	0	0	0	0	0	0	0	1	1
Intercept	7	7/31/2016	1		1	AK 162								2	1		12		1				1	0	0	0	0	0	0	1	0	0	0	2	1	35	2	17	0	0	0	1	0	0	0	0	0	0	1
Intercept	7	12/6/2016	1		1	Ak 162								2	1		16		1				1	0	0	0	0	1	0	0	0	0	0	1				2	0	0	0	1	0	0	0	0	0	0	0
Intercept	7	7/31/2016	1		1	AK 162								2	1		25		1				1	0	0	1	0	0	0	0	0	0	0	2	1	1	1	8	0	0	0	1	0	0	0	0	0	0	0
Intercept	7	7/31/2016	1		1	AS 162								1	1		42		1				1	1	0	1	0	0	0	0	0	0	0	1				10	0	0	0	1	0	0	0	0	0	1	0
Intercept	7	7/31/2016	1		1	AS 162								1	1		43		1				1	0	0	0	0	1	0	0	0	0	0	1				5	0	0	0	1	0	0	0	0	0	0	0
Intercept	7	7/27/2016	1		1	AS 162								1	1		27		1				1	0	0	1	1	0	0	0	0	0	0	2	1	1	1	10	0	0	0	1	0	0	0	0	0	1	1
Intercept	7	7/31/2016	1		1	A5162								3	1		43		1				2											2	1	0	2	5	0	0	0	1	0	0	0	0	0	0	0
Intercept	7	7/31/2016	1		1	A5162								1	1		22		4				1	0	0	1	1	0	0	0	0	0	0	1				9	0	0	0	0	0	0	0	0	0	1	0
Intercept	7	7/26/2016	1		1	Delta 36								1	1		47		1				1	0	0	0	0	1	0	0	0	0	0	1				8	0	0	0	1	0	0	0	0	0	1	0
Intercept	9	9/17/2016	1		1	Delta 1088								2	1		15		1				1	0	0	0	0	0	0	1	0	0	0	2	1	3	2	60	0	0	0	0	0	0	0	0	1	0	1
Intercept	9	9/17/2016	1		1	Delta 1088								4	1		30		1				1	0	0	0	0	0	0	1	0	0	0	2	1	3	2	19	0	0	0	1	0	0	0	0	0	0	0
Intercept	7	7/9/2016	1		2	AK 126								1	1		14		4				1	0	0	1	1	0	0	0	0	0	0	1				14	0	1	0	1	0	0	0	0	0	1	1
Intercept	7	7/9/2016	1		2	AA 126								1	3				4				1	0	0	1	1	0	0	0	0	0	0	1				13	0	1	0	0	0	0	0	0	0	1	1
Intercept	7	7/9/2016	1		2	AA 126								1	1		14		4				1	0	0	1	1	0	0	0	0	0	0	2	1	1	1	12	0	1	0	1	0	0	0	0	0	1	1
Intercept	7	7/9/2016	1		2	AK 126								1	1		28		4				1	0	0	1	1	0	0	0	0	0	0	2	3		2	13	0	1	0	1	0	0	0	0	0	1	1
Intercept	7	7/9/2016	1		2	AK 126								1	1		9		4				1	0	0	1	1	0	0	0	0	0	0	1				14	0	1	0	1	0	0	0	0	0	1	1
Intercept	7	7/9/2016	1		2	AK 126								1	1		43		4				1	0	0	1	1	0	0	0	0	0	0	2	1	1	1	12	0	1	0	1	0	0	0	0	0	1	1
Intercept	7	7/8/2016	1		2	AK 126								1	1		5		4				1	0	0	1	1	0	0	0	0	0	0	2	1	2	1	14	0	1	0	1	0	0	0	0	0	1	1
Intercept	9	9/24/2016	1		2	AK 184								1	11				4				1	0	0	1	1	0	0	0	0	0	0	1				13	0	1	0	1	0	0	0	0	0	1	1
Intercept	7	7/24/2016	1		2	AK 184								1	1		38		4				1	0	0	1	1	0	0	0	0	0	0	2	1	1	1	13	0	1	0	1	0	0	0	0	0	1	1
Intercept	9	9/24/2016	1		2	AK 184								1	1		50		4				1	0	0	1	1	0	0	0	0	0	0	1				14	0	1	0	1	0	0	0	0	0	1	1
Intercept	9	9/24/2016	1		2	AK 184								1	1		38		4				1	0	0	1	1	0	0	0	0	0	0	1				12	0	1	0	1	0	0	0	0	0	1	1
Intercept	9	9/24/2016	1		2	AK 184								2	1		15		1				2											2	1	12	2	17	0	0	0	0	0	0	0	0	0	0	1
Intercept	7	7/24/2016	1		2	AK 184								1	1		13		4				1	0	0	1	1	0	0	0	0	0	0	2	1	1	2	14	0	1	0	1	0	0	0	0	0	1	1
Intercept	9	9/24/2016	1		2	AK 184								1	1		9		4				1	0	0	1	1	0	0	0	0	0	0	1				13	0	1	0	1	0	0	0	0	0	1	1
Intercept	9	9/24/2016	1		2	AS 184								3	1		47		1				2											2	2		2	70	0	0	0	0	0	0	0	0	0	0	0
Intercept	9	9/29/2016	1		2	AS 124								2	1		47		1				1	1	0	0	0	0	0	0	0	0	0	2	1	10	2	30	0	0	0	1	0	0	0	0	0	0	1
Intercept	9	9/29/2016	1		2	AS 124								4	1		11		1				1	1	0	0	0	0	0	1	0	0	0	2	1	0	2	30	0	0	0	1	0	0	0	0	0	0	1
Intercept	9	9/29/2016	1		2	AS 124								1	8				1				1	0	0	1	0	1	0	0	0	0	0	1				11	0	0	0	1	0	0	0	0	0	1	1
Intercept	9	9/29/2016	1		2	AS 124								3	1		5		1				2											2	1	1	1	2	0	0	0	0	0	0	0	0	0	0	1
Intercept	9	9/29/2016	1		1	AS 124								3	1		47		1				1	1	0	0	0	0	0	0	0	0	0	2	1	0	2	5	0	0	0	1	0	0	0	0	0	0	0
Intercept	9	9/29/2016	1		2	AS 124								3	1		40		1				1	0	0	0	0	1	0	0	0	0	0	1				20	0	0	0	0	0	0	0	0	0	0	1
Intercept	7	7/1/2016	1		2	DL 1960								1	1		13		4				1	0	0	1	1	0	0	0	0	0	0	1				13	0	1	0	0	0	0	0	0	0	1	1
Intercept	7	7/1/2016	1		2	DL 1960								1	1		30		4				1	0	0	1	1	0	0	0	0	0	0	1				13	0	1	0	1	0	0	0	0	0	1	1
Intercept	7	7/5/2016	1		2	DL 1611								2	1		28		1				2											2	1	10	2	24	0	0	0	0	0	0	0	0	0	0	1
Intercept	7	7/5/2016	1		2	DL 1611								2	1		44		1				2											2	1	6	2	13	0	0	0	0	0	0	0	0	0	0	1
Intercept	7	7/5/2016	1		2	DL 1611								2	1		51		1				1	0	0	0	0	0	0	1	0	0	0	1				6	0	0	0	0	0	0	0	0	0	0	1
Intercept	6	6/5/2016	1		2	DL 1611								1	1		5		1				2											2	1	4	1	30	0	0	0	0	0	0	0	0	0	0	1
Intercept	6	6/6/2016	1		2	DL 1611								1	1		14		1				1	0	0	1	0	0	0	0	0	0	0	2	1	3	2	16	0	0	0	0	0	0	0	0	0	0	1
Intercept	7	7/5/2016	1		2	DL 1611								1	1		3		4				1	0	0	1	1	1	0	0	0	0	0	2	1	1	1	14	0	1	0	0	0	0	0	0	0	1	1
Intercept	7	7/5/2016	1		2	DL 1611								1	1		22		4				1	0	0	0	1	0	0	0	0	0	0	1				10	0	1	0	1	0	0	0	0	0	1	0
Intercept	7	7/5/2016	1		2	DL 1611								1	1		5		4				1	0	0	0	1	1	0	0	0	0	0	1				11	0	1	0	1	0	0	0	0	0	1	1
Intercept	7	7/5/2016	1		2	DL 1611								2	1		44		3		2		1	0	0	1	0	0	0	1	0	0	0	1				5	0	0	0	0	0	0	0	0	0	1	1
Intercept	7	7/5/2016	1		2	AS 124								2	1		51		1				1	0	0	0	0	1	0	0	0	0	0	1				3	0	0	0	0	0	0	0	0	0	0	1
Intercept	7	7/5/2016	1		2	AS 124								1	1		30		4				1	0	0	1	1	0	0	0	0	0	0	1				11	0	1	0	0	0	0	0	0	0	1	1
Intercept	7	7/5/2016	1		2	AS 124								1	1		3		4				1	0	0	1	1	0	0	0	0	0	0	1				13	0	1	0	0	0	0	0	0	0	1	1
Intercept	7	7/5/2016	1		2	AS 124								2	1		6		1				2											2	1	0	2	5	0	0	0	0	0	0	0	0	0	0	1
Intercept	7	7/5/2016	1		2	AS 124								1	7			3	4				1	0	0	0	1	1	0	0	0	0	0	1				9	0	1	0	0	0	0	0	0	0	1	1
Intercept	7	7/5/2016	1		2	AS 124								1	1		5		4				1	0	0	0	1	0	0	0	0	0	0	1				9	0	1	0	0	0	0	0	0	0	1	1
Intercept	7	7/5/2016	1		2	AS 124								2	1		43		1				2											2	2		2	12	0	0	0	0	0	0	0	0	0	0	1
Intercept	7	7/5/2016	1		2	A 124								1	7			9	4				1	0	0	0	1	0	0	0	0	0	0	1				9	0	1	0	0	0	0	0	0	0	1	1
Intercept	7	7/5/2016	1		2	AS 124								1	1		3		1				1	0	0	0	0	1	0	0	0	0	0	1				5	0	0	0	1	0	0	0	0	1	0	1
Intercept	7	7/5/2016	1		2	AS 124								1	7			9	4				1	0	0	0	1	0	0	0	0	0	0	1				9	0	1	0	0	0	0	0	0	0	1	1
Intercept	9	9/29/2016	1		2	AS 124								1	1		38		1				1	0	0	0	0	1	0	0	0	0	0	1				6	0	0	0	0	0	0	0	0	0	0	1
Intercept	9	9/24/2016	1		2	AS 184								1	11				1				1	0	1	0	0	0	0	0	0	0	0	1				40	0	0	0	1	1	0	0	0	0	1	1
Intercept	9	9/24/2016	1		2	AS 184								1	1		50		1				1	1	0	0	0	0	0	0	0	0	0	2	1	7	2	14	0	0	0	0	0	0	0	0	0	0	1
Intercept	9	9/29/2016	1		2	AK124								2	1		5		1				1	0	0	0	0	0	0	1	0	0	0	2	1	3	2	8	0	0	0	0	0	0	0	0	0	0	1
Intercept	7	7/9/2016	1		2	AK126								1	1		5		1				1	0	0	1	0	0	0	0	0	0	0	2	1	1	1	6	0	0	0	1	0	0	0	0	0	1	1
Intercept	7	7/9/2016	1		2	AK126								1	3				4				1	0	0	1	1	0	0	0	0	0	0	1				14	0	1	0	0	0	0	0	0	0	1	1
Intercept	7	7/5/2016	1		2	AK128								2	1		47		1				2											2	2		2	3	0	0	0	0	0	0	0	0	0	0	1
Intercept	7	7/5/2016	1		2	AA128								1	1		43		1				2											2	3		2	7	0	0	0	0	0	0	0	0	0	0	1
Intercept	7	7/5/2016	1		2	AK128								2	1		37		4				1	0	0	1	0	0	0	0	0	0	0	2	1	5	2	56	0	1	0	1	0	0	0	0	0	0	1
Intercept	7	7/5/2016	1		2	AK128								2	1		9		1				1	0	0	0	0	0	0	1	0	0	0	1				7	0	0	0	0	0	0	0	0	0	0	1
Intercept	7	7/7/2016	1		2	DL1960								1	1		50		1				1	0	0	0	0	0	0	1	0	0	0	1				5	0	0	0	0	0	0	0	0	0	0	1
Intercept	7	7/1/2016	1		2	DL1960								1	1		32		4				1	0	0	1	1	0	0	0	0	0	0	1				13	0	0	0	0	0	0	0	0	0	1	1
Intercept	7	7/1/2016	1		2	DLT1960								1	1		30		4				1	0	0	1	1	0	0	0	0	0	0	1				12	0	0	0	1	0	0	0	0	0	1	1
Intercept	7	7/1/2016	1		2	DL1960								1	1		35		4				1	0	0	1	1	0	0	0	0	0	0	1				12	0	1	0	1	0	0	0	0	0	0	1
Intercept	7	7/1/2016	1		2	DL1960								3	1		14		1				2											1				5	0	0	0	0	0	0	0	0	0	0	1
Intercept	7	7/1/2016	1		2	DL1960								1	1		40		4				1	0	0	1	1	0	0	0	0	0	0	1				13	0	1	0	0	0	0	0	0	0	1	1
Intercept	6	6/20/2016	1		2	AK194								1	1		43		4				1	0	0	1	1	0	0	0	0	0	0	1				9	0	1	0	0	0	0	0	0	0	1	1
Intercept	6	6/23/2016	1		2	AL128								1	1		9		4				1	0	0	1	1	0	0	0	0	0	0	1				14	0	1	0	1	0	0	0	0	0	1	1
Intercept	6	6/23/2016	1		2	AK 128								2	1		47		1				1	0	0	0	0	0	1	1	0	0	0	2	2		2	8	0	0	0	0	0	0	0	0	0	0	1
Intercept	6	6/23/2016	1		2	AK 128								2	1		37		1				1	0	0	0	0	0	0	1	0	0	0	2	1	2	2	7	0	0	0	0	0	0	0	0	0	0	0
Intercept	6	6/23/2016	1		2	AK 128								3	1		6		1				1	0	0	0	0	1	0	0	0	0	0	1				10	0	0	0	0	0	0	0	0	0	0	1
Intercept	6	6/23/2016	1		2	AK 128								2	1		14		1				1	0	0	0	0	0	0	1	0	0	0	2	1	2	2	12	0	0	0	0	0	0	0	0	0	0	1
Intercept	6	6/23/2016	1		2	AK 128								3	1		12		1				1	0	0	0	0	0	0	1	0	0	0	1				35	0	0	0	0	0	0	0	0	0	0	1
Intercept	6	6/23/2016	1		2	AK 128								4	1		4		1				1	0	0	0	1	0	0	1	0	0	0	1				21	0	0	0	0	0	0	0	0	0	0	1
Intercept	6	6/23/2016	1		2	AK 128								3	30				1				1	0	0	0	0	0	0	1	0	0	0	1				36	0	0	0	0	0	0	0	0	0	0	1
Intercept	6	6/23/2016	1		2	AK 120								3	1		46		1				1	0	0	0	0	0	0	1	0	0	0	1				35	0	0	0	1	0	0	0	0	0	0	1
Intercept	6	6/23/2016	1		2	AK 124								1	1		30		4				1	0	0	1	1	0	0	0	0	0	0	1				11	0	1	0	0	0	0	0	0	0	1	1
Intercept	6	6/23/2016	1		2	AK 124								1	1		3		4				1	0	0	1	1	0	0	0	0	0	0	1				11	0	1	0	1	0	0	0	0	0	1	1
Intercept	6	6/23/2016	1		2	AK 124								1	1		3		4				1	0	0	1	1	0	0	0	0	0	0	1				10	0	1	0	0	0	0	0	0	0	1	1
Intercept	6	6/23/2016	1		2	AK 124								1	1		10		4				1	0	0	1	1	1	0	0	0	0	0	1				11	0	1	0	1	0	0	0	0	0	1	1
Intercept	6	6/23/2016	1		2	AK 124								1	1		38		1				1	0	0	0	0	1	0	0	0	0	0	1				8	0	0	0	0	0	0	0	0	0	0	1
Intercept	6	6/23/2016	1		2	AK 124								1	1		3		4				1	0	0	1	1	0	0	0	0	0	0	1				11	0	1	0	1	0	0	0	0	0	1	1
Intercept	6	6/23/2016	1		2	AK 124								2	1		5		1				1	0	0	0	0	0	0	0	0	0	1	2	1	1	2	21	0	0	0	0	0	0	0	0	0	1	1
Intercept	6	6/23/2016	1		2	AK 124								1	1		32		4				1	0	0	1	1	0	0	0	0	0	0	1				13	0	1	0	1	0	0	0	0	0	1	1
Intercept	6	6/23/2016	1		2	AK 124								1	1		13		4				1	0	0	1	1	0	0	0	0	0	0	1				12	0	1	0	0	0	0	0	0	0	1	1
Intercept	6	6/23/2016	1		2	AK 124								1	1		38		1				1	0	0	1	1	1	0	0	0	0	0	2	1	1	2	13	0	0	0	1	0	1	0	0	0	1	1
Intercept	6	6/23/2016	1		2	AK 124								1	1		30		4				1	0	0	1	1	0	0	0	0	0	0	1				11	0	1	0	1	0	0	0	0	0	1	1
Intercept	6	6/23/2016	1		2	DL 1611								1	1		11		4				1	0	0	1	1	0	0	0	0	0	0	1				11	0	1	0	1	0	0	0	0	0	1	1
Intercept	6	6/22/2016	1		2	DL 1611								1	1		9		1				1	0	0	0	1	0	0	1	0	0	0	2	1	1	2	14	0	0	0	1	0	0	0	0	0	0	1
Intercept	6	6/23/2016	1		2	DL 1611								1	1		19		4				1	0	0	1	1	0	0	0	0	0	0	1				11	0	1	0	1	0	0	0	0	0	1	1
Intercept	6	6/23/2016	1		2	Delta1611								1	1		31		4				1	0	0	1	1	0	0	0	0	0	0	1				12	0	1	0	1	0	0	0	0	0	1	1
Intercept	6	6/23/2016	1		2	Delta1611								1	2				4				1	0	0	1	1	0	0	0	0	0	0	1				13	0	1	0	1	0	0	0	0	0	1	1
Intercept	6	6/23/2016	1		2	Delta1611								3	1		31		3		2		1	0	0	0	0	0	0	1	0	0	0	1				3	0	0	0	0	0	0	0	0	0	0	1
Intercept	6	6/23/2016	1		2	Delta1611								3	1		5		1				2											2	1	0	2	2	0	0	0	0	0	0	0	0	0	0	1
Intercept	6	6/23/2016	1		2	Delta1611								1	1		11		4				1	0	0	1	1	0	0	0	0	0	0	2	1	4	1	14	0	1	0	1	0	0	0	0	0	1	1
Intercept	6	6/23/2016	1		2	Delta1611								1	1		3		4				1	0	0	1	0	1	0	0	0	0	0	1				13	0	1	0	1	0	0	0	0	0	0	1
Intercept	6	6/23/2016	1		2	Delta1611								1	1		15		4				1	0	0	1	1	0	0	0	0	0	0	1				12	0	1	0	1	0	0	0	0	0	1	1
Intercept	7	7/1/2016	1		2	AK194								1	1		49		1				1	0	0	1	1	0	0	0	0	0	0	1				5	0	0	0	1	0	0	0	0	0	1	1
Intercept	7	7/1/2016	1		2	AK194								1	1		21		4				1	0	0	1	1	0	0	0	0	0	0	1				5	0	1	0	0	0	0	0	0	0	0	1
Intercept	7	7/1/2016	1		2	AK 194								4	1		25		1				1	0	0	0	0	1	0	0	0	0	0	2	1	3	1	14	0	0	0	0	0	0	0	0	0	0	1
Intercept	7	7/1/2016	1		2	AK 194								2	1		47		1				2											2	1	10	2	4	0	0	0	0	0	0	0	0	0	0	1
Intercept	7	7/1/2016	1		2	AK 194								1	1		47		1				2											2	1	3	2	7	0	0	0	0	0	0	0	0	0	0	1
Intercept	7	7/1/2016	1		2	AK 194								1	6				4				1	0	0	1	1	0	0	0	0	0	0	1				13	0	1	0	0	0	0	0	0	0	1	1
Intercept	7	7/1/2016	1		2	AK 194								3	1		47		1				1	1	0	0	0	1	0	0	0	0	0	2	1	20	2	6	0	0	0	1	0	0	0	0	0	0	0
Intercept	7	7/1/2016	1		2	AK 194								1	7			9	4				1	0	0	1	1	0	0	0	0	0	0	1				13	0	1	0	0	0	0	0	0	0	1	1
Intercept	7	7/1/2016	1		2	AK 194								2	1		43		1				1	0	0	0	0	0	0	1	0	0	0	1				90	0	0	0	1	0	0	0	0	0	0	1
Intercept	7	7/1/2016	1		2	AK 194								1	1		12		4				1	0	0	1	1	1	0	0	0	0	0	2	1	1	2	12	0	1	0	0	0	0	0	0	0	1	1
Intercept	7	7/1/2016	1		2	AK 194								1	1		47		1				2											2	3		2	4	0	0	0	0	0	0	0	0	0	0	1
Intercept	7	7/1/2016	1		2	AK 194								1	1		46		4				1	1	0	0	0	0	0	0	0	0	0	2	1	2	1	12	0	1	0	0	0	0	0	0	0	1	1
Intercept	7	7/1/2016	1		2	United 1209								1	7			11	4				1	0	0	1	1	0	0	0	0	0	0	1				13	0	1	0	0	0	0	0	0	0	1	1
Intercept	7	7/1/2016	1		2	United 1209								1	1		35		1				1	0	0	1	1	1	0	0	0	0	0	1				10	0	0	0	1	0	0	0	0	0	1	1
Intercept	7	7/1/2016	1		2	United 1209								3	1		21		1				2											2	1	0	2	12	0	0	0	0	0	0	0	0	0	0	1
Intercept	7	7/1/2016	1		2	United 1209								3	1		13		1				2											2	1	3	2	1	0	0	0	0	0	0	0	0	0	0	1
Intercept	7	7/1/2016	1		2	United 1309								2	1		35		1				2											2	1	1	2	7	0	0	0	0	0	0	0	0	0	0	1
Intercept	7	7/1/2016	1		2	United 1209								2	1		49		1				1	0	0	0	0	0	0	1	0	0	0	2	1	10	1	10	0	0	0	0	0	0	0	0	0	0	1
Intercept	7	7/1/2016	1		2	United 1209								1	1		46		4				1	0	0	1	1	0	0	0	0	0	0	1				9	0	1	0	0	0	0	0	0	0	1	1
Intercept	7	7/1/2016	1		2	United 1209								1	1		50		4				1	0	0	1	1	1	0	0	0	0	0	1				13	0	1	0	0	0	0	0	0	0	1	1
Intercept	7	7/1/2016	1		2	UA 1209								1	1		40		4				1	0	0	1	1	0	0	0	0	0	0	1				17	0	1	0	1	0	0	0	0	0	1	1
Intercept	7	7/1/2016	1		2	UA 1209								1	1		43		4				1	0	0	1	1	0	0	0	0	0	0	1				13	0	1	0	0	0	0	0	0	0	1	1
Intercept	7	7/1/2016	1		2	United 1209								2	1		38		1				1	1	0	0	0	0	0	1	0	0	0	1				10	0	0	0	0	0	0	0	0	0	0	0
Intercept	7	7/1/2016	1		2	UA 1209								1	1		45		4				1	0	0	1	1	0	0	0	0	0	0	1				12	0	1	0	1	0	0	0	0	0	1	1
Intercept	7	7/1/2016	1		2	UA 1209								1	1		48		1				1	0	0	0	0	0	1	0	0	0	0	1				6	0	0	0	0	0	0	0	0	0	0	1
Intercept	7	7/1/2016	1		2	UA 1209								1	1		13		4				1	0	0	1	1	0	0	0	0	0	0	1				13	0	1	0	0	0	0	0	0	0	1	1
Intercept	7	7/1/2016	1		2	DL 1960								1	1		38		1				2											2	1	7	2	14	0	0	0	0	0	0	0	0	0	0	1
Intercept	7	7/1/2016	1		2	DL 1960								1	1		30		4				1	0	0	1	1	0	0	0	0	0	0	1				13	0	1	0	0	0	0	0	0	0	1	1
Intercept	7	7/1/2016	1		2	Dl 1960								1	1		21		1				1	0	0	1	1	0	0	0	0	0	0	1				6	0	0	0	1	0	0	0	0	0	1	1
Intercept	7	7/1/2016	1		2	DL 1960								1	1		10		4				1	0	0	1	1	0	0	0	0	0	0	2	1	1	1	13	0	1	0	0	0	0	0	0	0	1	1
Intercept	6	6/20/2016	1		2	UA 571								1	1		43		4				1	0	0	1	1	0	0	0	0	0	0	1				12	0	1	0	0	0	0	0	0	0	1	1
Intercept	6	6/20/2016	1		2	UA 571								1	1		50		1				1	1	0	0	0	0	0	1	0	0	0	2	1	12	2	7	0	0	0	0	0	0	0	0	0	0	1
Intercept	6	6/20/2016	1		2	UA 571								2	1		18		1				1	0	0	0	0	1	0	0	0	0	0	1				7	0	0	0	0	0	0	0	0	0	0	1
Intercept	6	6/20/2016	1		2	UA 571								1	1		9		4				1	0	0	1	1	0	0	0	0	0	0	1				12	0	1	0	0	0	0	0	0	0	1	1
Intercept	6	6/20/2016	1		2	UA 571								1	1		14		4				1	0	0	1	1	0	0	0	0	0	0	1				12	0	1	0	1	0	0	0	0	0	1	1
Intercept	6	6/20/2016	1		2	UA 571								2	1		50		1				1	0	0	0	0	1	0	0	0	0	0	2	1	0	2	5	0	0	0	0	0	0	0	0	0	0	1
Intercept	6	6/20/2016	1		2	UA 571								1	1		38		4				1	0	0	1	1	0	0	0	0	0	0	1				10	0	1	0	0	0	0	0	0	0	1	1
Intercept	6	6/20/2016	1		2	UA 571								1	1		38		4				1	0	0	1	1	0	0	0	0	0	0	1				10	0	1	0	0	0	0	0	0	0	1	1
Intercept	6	6/20/2016	1		2	UA 571								1	1		35		4				1	0	0	1	1	0	0	0	0	0	0	1				12	0	1	0	0	0	0	0	0	0	1	1
Intercept	6	6/20/2016	1		2	UA 571								1	1		50		4				1	0	0	1	1	0	0	0	0	0	0	1				10	0	1	0	0	0	0	0	0	0	1	1
Intercept	6	6/20/2016	1		2	UA 571								1	1		12		1				2											2	1	3	2	2	0	0	0	0	0	0	0	0	0	0	1
Intercept	6	6/20/2016	1		2	UA 571								1	1		33		4				1	0	0	1	1	0	0	0	0	0	0	1				12	0	1	0	0	0	0	0	0	0	1	1
Intercept	6	6/19/2016	1		2	AK 126								1	3				4				1	0	0	1	1	0	0	0	0	0	0	1				14	0	1	0	1	0	0	0	0	0	1	1
Intercept	6	6/19/2016	1		2	AK 126								1	3				4				1	0	0	1	1	0	0	0	0	0	0	1				13	0	1	0	1	0	0	0	0	0	1	1
Intercept	6	6/17/2016	1		2	AA 126								1	3				4				1	0	0	1	1	0	0	0	0	0	0	1				13	0	1	0	1	0	0	0	0	0	1	1
Intercept	6	6/17/2016	1		2	AK 126								1	3				4				1	0	0	1	1	0	0	0	0	0	0	1				12	0	1	0	0	0	0	0	0	0	1	1
Intercept	6	6/17/2016	1		2	AK 126								3	1		6		1				1	0	0	0	0	1	0	0	0	0	0	1				13	0	0	0	1	0	0	0	0	0	0	1
Intercept	6	6/17/2016	1		2	AK 126								3	1		47		1				1	1	0	0	0	0	0	0	0	0	0	2	1	0	2	4	0	0	0	1	0	0	0	0	0	0	1
Intercept	6	6/17/2016	1		2	AK 126								1	3				4				1	0	0	1	1	0	0	0	0	0	0	1				12	0	1	0	1	0	0	0	0	0	1	1
Intercept	6	6/17/2016	1		2	AK 126								3	1		47		1				1	0	0	0	0	1	0	0	0	0	0	2	1	0	2	4	0	0	0	1	0	0	0	0	0	0	1
Intercept	6	6/17/2016	1		2	AK 126								4	1		3		1				1	0	0	0	0	0	0	0	0	0	1	2	1	2	2	25	0	0	0	0	0	0	0	0	0	0	1
Intercept	6	6/19/2016	1		2	AK 126								4	1		31		1				1	1	0	0	0	1	0	0	0	0	0	1				11	0	0	0	1	0	0	0	0	0	0	1
Intercept	6	6/17/2016	1		2	AK 126								1	30				4				1	0	0	1	1	0	0	0	0	0	0	2	1	1	1	12	0	0	0	1	0	0	0	0	0	1	1
Intercept	6	6/17/2016	1		2	AK 126								1	3				4				1	0	0	1	1	0	0	0	0	0	0	1				13	0	1	0	1	0	0	0	0	0	1	1
Intercept	6	6/14/2016	1		2	AK 124								1	1		25		1				1	0	0	0	0	1	0	0	0	0	0	1				5	0	0	0	0	0	0	0	0	0	0	1
Intercept	6	6/14/2016	1		2	AK 124								1	1		5		4				1	0	0	1	1	0	0	0	0	0	0	1				10	0	1	0	0	0	0	0	0	0	1	1
Intercept	6	6/14/2016	1		2	AK 124								3	1		12		1				1	0	0	0	0	1	0	0	0	0	0	2	1	0	2	20	0	0	0	0	0	1	0	0	0	0	0
Intercept	6	6/14/2016	1		2	AK 124								2	1		25		1				2											2	1	6	2	6	0	0	0	0	0	0	0	0	0	0	1
Intercept	6	6/14/2016	1		2	AK 124								2	1		26		1				1	0	0	0	0	0	0	1	0	0	0	2	1	5	2	13	0	0	0	0	0	0	0	0	0	0	1
Intercept	6	6/14/2016	1		2	AK 124								2	1		5		1				2											2	1	4	2	10	0	0	0	0	0	0	0	0	0	0	1
Intercept	6	6/14/2016	1		2	AK 124								1	1		9		4				1	0	0	1	1	0	0	0	0	0	0	1				11	0	1	0	0	0	0	0	0	0	1	1
Intercept	6	6/20/2016	1		2	UA 571								1	1		35		4				1	0	0	0	0	0	1	0	0	0	0	1				14	0	1	0	1	0	0	0	0	0	1	1
Intercept	5	5/9/2016	1		2	AK 128								2	1		6		1				1	0	0	0	0	0	0	1	0	0	0	2	1	40	2	9	0	0	0	0	0	0	0	0	0	0	1
Intercept	5	5/9/2016	1		2	AK 128								1	1		9		1				2											2	1	1	1	6	0	0	0	0	0	0	0	0	0	0	1
Intercept	5	5/9/2016	1		2	AK 128								2	1		43		1				2											2	2		2	3	0	0	0	0	0	0	0	0	0	0	1
Intercept	5	5/9/2016	1		2	AK 128								3	1		30		1				2											1				7	0	0	0	0	0	0	0	0	0	0	1
Intercept	5	5/9/2016	1		2	AK 128								2	1		31		1				2											2	3		2	13	0	0	0	0	0	0	0	0	0	0	1
Intercept	5	5/5/2016	1		2	AK 124								4	1		47		1				2											2	1	0	2	3	0	0	0	0	0	0	0	0	0	0	1
Intercept	5	5/5/2016	1		2	AK 124								1	33				1				1	0	0	0	0	1	0	0	0	0	0	1				14	0	0	0	0	0	0	0	0	0	0	1
Intercept	5	5/5/2016	1		2	AK 124								3	1		47		1				1	0	0	0	0	1	0	0	0	0	0	2	1	0	2	2	0	0	0	1	0	0	0	0	0	0	1
Intercept	5	5/5/2016	1		2	AK 124								3	1		47		1				1	0	0	0	0	1	0	0	0	0	0	2	1	0	2	4	0	0	0	0	0	0	0	0	0	0	1
Intercept	5	5/5/2016	1		2	AK 124								4	1		47		1				1	0	0	0	0	1	0	0	0	0	0	2	1	0	2	4	0	0	0	1	0	0	0	0	0	0	1
Intercept	5	5/5/2016	1		2	AK 124								3	1		43		1				2											1				8	0	0	0	0	0	0	0	0	0	0	1
Intercept	6	6/20/2016	1		2	DL1920								1	1		22		4				1	0	0	1	1	0	0	0	0	0	0	1				10	0	1	0	0	0	0	0	0	0	1	1
Intercept	6	6/20/2016	1		2	DL1960								1	1		10		4				1	0	0	1	1	0	0	0	0	0	0	1				11	0	1	0	0	0	0	0	0	0	1	1
Intercept	6	6/20/2016	1		2	Delta1960								1	1		14		4				1	0	0	1	1	0	0	0	0	0	0	1				12	0	1	0	0	0	0	0	0	0	1	1
Intercept	6	6/20/2016	1		2	DLT1960								1	1		9		4				1	0	0	1	1	0	0	0	0	0	0	1				12	0	1	0	0	0	0	0	0	0	1	1
Intercept	6	6/20/2016	1		2	DLT1960								1	1		32		4				1	0	0	1	1	0	0	0	0	0	0	1				10	0	1	0	0	0	0	0	0	0	1	1
Intercept	6	6/20/2016	1		2	Delta1960								1	1		35		4				1	0	0	1	1	0	0	0	0	0	0	1				10	0	1	0	0	0	0	0	0	0	1	1
Intercept	6	6/20/2016	1		2	Delta1960								1	1		43		4				1	0	0	1	1	0	0	0	0	0	0	1				12	0	1	0	0	0	0	0	0	0	1	1
Intercept	6	6/20/2016	1		2	Delta1960								1	1		16		4				1	0	0	1	1	0	0	0	0	0	0	1				12	0	1	0	0	0	0	0	0	0	1	1
Intercept	6	6/20/2016	1		2	Delta1960								1	1		35		4				1	0	0	1	1	0	0	0	0	0	0	1				10	0	1	0	0	0	0	0	0	0	1	1
Intercept	6	6/20/2016	1		2	Delta1960								1	1		16		4				1	0	0	1	1	0	0	0	0	0	0	1				12	0	1	0	0	0	0	0	0	1	1	1
Intercept	6	6/20/2016	1		2	Delta1960								1	1		49		4				1	0	0	1	1	0	0	0	0	0	0	1				10	0	1	0	0	0	0	0	0	0	1	1
Intercept	6	6/20/2016	1		2	Delta1960								1	1		35		4				1	0	0	1	1	0	0	0	0	0	0	1				10	0	1	0	0	0	0	0	0	0	1	1
Intercept	6	6/20/2016	1		2	Delta1960								1	1		15		1				1	0	0	1	0	1	0	0	0	0	0	2	1	1	1	8	0	0	0	1	0	0	0	0	0	1	1
Intercept	6	6/20/2016	1		2	AK194								4	1		47		1				1	0	0	0	0	1	0	0	0	0	0	1				31	0	0	0	1	0	0	0	0	0	0	1
Intercept	6	6/20/2016	1		2	AK194								1	1		43		1				1	0	0	0	0	1	0	0	0	0	0	1				5	0	0	0	0	0	0	0	0	0	0	1
Intercept	6	6/20/2016	1		2	AK194								1	35	S Africa			4				1	0	0	1	1	0	0	0	0	0	0	2	1	1	1	15	0	1	0	1	0	0	0	0	0	1	1
Intercept	6	6/20/2016	1		2	AK194								1	1		13		4				1	0	0	1	1	0	0	0	0	0	0	2	1	2	1	10	0	1	0	0	0	0	0	0	0	1	1
Intercept	6	6/20/2016	1		2	AK 194								2	1		5		1				2											1				3	0	0	0	0	0	0	0	0	0	0	1
Intercept	6	6/20/2016	1		2	AK 194								1	1		20		4				1	0	0	1	1	0	0	0	0	0	0	1				10	0	1	0	1	0	0	0	0	0	1	0
Intercept	6	6/20/2016	1		2	AK194								1	1		3		1				1	0	0	1	0	0	0	0	0	0	0	2	1	1	2	10	0	0	0	1	0	0	0	0	0	1	1
Intercept	6	6/20/2016	1		2	AK 194								1	1		42		1				1	0	0	0	0	1	0	0	0	0	0	2	2		2	5	0	0	0	0	0	0	0	0	0	0	1
Intercept	6	6/20/2016	1		2	AK 194								1	19				4				1	0	0	1	1	0	0	0	0	0	0	2	1	1	2	11	0	1	0	1	0	0	0	0	0	1	1
Intercept	6	6/20/2016	1		2	AK 194								1	1		38		1				1	0	0	0	0	1	0	0	0	0	0	2	1	4	2	3	0	0	0	0	0	0	0	0	0	0	1
Intercept	6	6/20/2016	1		2	AK 194								1	1		35		4				1	0	0	1	1	0	0	0	0	0	0	1				10	0	1	0	0	0	0	0	0	0	1	1
Intercept	8	8/25/2016	1		2	AS 194								2	28				1				1	0	0	0	0	0	0	1	0	0	0	2	1	6	2	18	0	0	0	0	0	0	0	0	0	0	1
Intercept	8	8/25/2016	1		2	AS 194								3	1		47		1				1	1	0	0	0	1	0	0	0	0	0	2	1	3	2	3	0	0	0	1	0	0	0	0	0	0	0
Intercept	8	8/25/2016	1		2	AS 194								3	1		47		1				1	1	0	0	0	1	0	0	0	0	0	2	1	2	1	3	0	0	0	1	0	0	0	0	0	0	0
Intercept	8	8/25/2016	1		2	AS 194								3	30				1				2											1				3	0	0	0	0	0	0	0	0	0	0	1
Intercept	8	8/25/2016	1		2	AS 194								3	1		47		1				1	1	0	0	0	0	0	0	0	0	0	2	1	0	2	4	0	0	0	1	0	0	0	0	0	0	0
Intercept	8	8/25/2016	1		2	AS 194								3	1		47		1				1	0	0	0	0	1	0	0	0	0	0	2	1	0	2	4	0	0	0	1	0	0	0	0	0	0	1
Intercept	8	8/25/2016	1		2	AS 194								3	1		47		1				1	1	0	0	0	0	0	1	0	0	0	2	2		2	3	0	0	0	0	0	0	0	0	0	0	0
Intercept	8	8/25/2016	1		2	AS 194								3	7			8	1				2											2	1	1	2	3	0	0	0	0	0	0	0	0	0	0	1
Intercept	8	8/25/2016	1		2	AS 194								1	1		47		1				1	0	0	1	1	0	0	0	0	0	0	1				7	0	0	0	1	0	0	0	0	0	0	1
Intercept	8	8/25/2016	1		2	AS 194								3	1		16		1				1	0	0	0	0	1	0	0	0	0	0	2	1	0	2	3	0	0	0	0	0	0	0	0	0	0	1
Intercept	8	8/23/2016	1		2	AS 194								1	1		46		4				1	0	0	1	1	0	0	0	0	0	0	2	1	2	1	11	0	1	0	1	0	0	0	0	0	1	1
Intercept	8	8/25/2016	1		2	AS 194								1	1		35		4				1	0	0	1	1	0	0	0	0	0	0	2	1	1	1	13	0	1	0	1	0	0	0	0	0	1	1
Intercept	8	8/25/2016	1		2	AS 194								2	1		46		1				1	0	0	0	0	1	0	0	0	0	0	2	1	3	1	14	0	0	0	1	0	0	0	0	0	1	1
Intercept	8	8/25/2016	1		2	AS 194								1	1		43		4				1	0	0	1	1	0	0	0	0	0	0	1				13	0	1	0	1	0	0	0	0	0	1	1
Intercept	8	8/25/2016	1		2	AS 194								1	1		33		4				1	0	0	1	1	0	0	0	0	0	0	1				11	0	1	0	1	0	0	0	0	0	1	1
Intercept	8	8/25/2016	1		2	AS 194								1	1		35		1				1	0	0	1	1	0	0	0	0	0	0	1				11	0	0	0	1	0	0	0	0	0	1	1
Intercept	9	9/1/2016	1		2	AS 126								1	1		5		4				1	0	0	1	1	0	0	0	0	0	0	2	1	3	1	14	0	1	0	1	0	0	0	0	0	1	1
Intercept	9	9/1/2016	1		2	AS 126								1	3				4				1	0	0	1	1	0	0	0	0	0	0	1				11	0	1	0	1	0	0	0	0	0	1	1
Intercept	9	9/1/2016	1		2	AS 126								2	1		5		4				1	0	0	1	0	1	0	0	0	0	0	2	1	2	2	15	0	1	0	1	0	0	0	0	0	1	1
Intercept	9	9/1/2016	1		2	AK126								1	1		32		4				1	0	0	1	1	0	0	0	0	0	0	1				12	0	1	0	1	0	0	0	0	0	1	1
Intercept	9	9/1/2016	1		2	AK126								3	1		32		1				2											2	1	2	2	8	0	0	0	0	0	0	0	0	0	0	1
Intercept	9	9/1/2016	1		2	AK126								1	1		9		4				1	0	0	1	1	0	0	0	0	0	0	2	1	6	1	13	0	1	0	1	0	0	0	0	0	1	1
Intercept	8	8/29/2016	2				2							1	16				1				1	0	0	1	1	0	0	0	0	0	0	1				5	0	0	0	1	0	0	0	0	0	1	1
Intercept	8	8/29/2016	1		2	1971 ANA								1	16				1				1	0	0	1	1	0	0	0	0	0	0	1				5	0	0	0	1	0	0	0	0	0	1	1
Intercept	8	8/29/2016	1		2	Japan charter ANA								1	16				1				1	0	0	1	1	0	0	0	0	0	0	1				5	0	0	0	1	0	0	0	0	0	1	1
Intercept	8	8/29/2016	1		2	ANA								1	16				1				1	0	0	1	1	0	0	0	0	0	0	1				5	0	0	0	1	0	0	0	0	0	1	1
Intercept	8	8/29/2016	1		2	ANA								1	16				1				1	0	0	1	1	0	0	0	0	0	0	1				5	0	0	0	1	0	0	0	0	0	1	1
Intercept	8	8/25/2016	1		2	Delta 1960								1	1		9		4				1	0	0	1	1	0	0	0	0	0	0	2	1	4	1	12	0	1	0	1	0	0	0	0	0	1	1
Intercept	8	8/25/2016	1		2	Delta 1960								2	1		50		1				1	0	0	0	0	1	0	0	0	0	0	2	2		2	7	0	0	0	1	0	0	0	0	0	0	0
Intercept	8	8/25/2016	1		2	Delta 1960								1	1		43		4				1	0	0	1	1	0	0	0	0	0	0	2	1	1	1	11	0	1	0	0	0	0	0	0	0	1	1
Intercept	8	8/25/2016	1		2	Delta 1960								2	1		22		1				2											2	1	3	2	30	0	0	0	0	0	0	0	0	0	0	1
Intercept	8	8/25/2016	1		2	Delta 1960								1	1		5		4				1	1	0	1	1	0	0	0	0	0	0	1				9	0	1	0	0	0	0	0	0	0	0	1
Intercept	8	8/25/2016	1		2	Delta 1960								4	1		35		1				1	0	0	1	1	0	0	0	0	0	0	1				12	0	0	0	1	0	0	0	0	0	1	1
Intercept	8	8/25/2016	1		2	Delta 1960								1	1		21		1				1	0	0	0	0	1	0	0	0	0	0	2	1	1	2	1	0	0	0	0	0	0	0	0	0	0	1
Intercept	8	8/25/2016	1		2	Delta 1960								4	1		6		1				1	0	0	0	0	1	0	0	0	0	0	2	3		1	30	0	0	0	1	0	0	1	0	0	0	0
Intercept	8	8/25/2016	1		2	Delta 1960								2	1		32		1				1	0	0	0	0	0	0	1	0	0	0	2	1	2	2	9	0	0	0	0	0	0	0	0	0	0	1
Intercept	8	8/25/2016	1		2	Delta 1960								2	1		23		1				1	1	0	0	0	0	0	0	0	0	0	2	1	1	2	6	0	0	0	0	0	0	0	0	0	0	1
Intercept	8	8/25/2016	1		2	Delta 1960								1	1		23		4				1	0	0	1	1	0	0	0	0	0	0	2	1	3	1	11	0	1	0	1	0	0	0	0	0	1	1
Intercept	8	8/25/2016	1		2	Delta 1960								1	1		29		4				1	0	0	1	1	0	0	0	0	0	0	1				11	0	1	0	1	0	0	0	0	0	1	1
Intercept	8	8/25/2016	1		2	Delta 1960								3	1		21		1				2											2	1	2	2	3	0	0	0	0	0	0	0	0	0	0	1
Intercept	8	8/25/2016	1		2	Delta 1960								1	1		21		4				1	0	0	1	1	0	0	0	0	0	0	1				13	0	1	0	1	0	0	0	0	0	1	1
Intercept	8	8/25/2016	1		2	DLT 1960								1	1		20		4				1	0	0	1	1	0	0	0	0	0	0	1				13	0	1	0	1	0	0	0	0	0	1	1
Intercept	5	5/25/2016	1		2	AK 128								1	1		9		4				1	0	0	1	1	0	0	0	0	0	0	1				10	0	0	0	1	0	0	0	0	0	1	1
Intercept	5	5/26/2016	1		2	AK 128								2	1		38		1				1	0	0	1	0	1	0	0	0	0	0	1				9	0	0	0	1	0	0	0	0	0	0	1
Intercept	5	5/25/2016	1		2	AK 128								1	1		21		4				1	0	0	1	1	0	0	0	0	0	0	2	1	1	1	10	0	1	0	1	0	0	0	0	0	1	0
Intercept	5	5/25/2016	1		2	AK 128								3	1		37		1				1	1	0	0	0	0	0	0	0	0	0	2	1	0	2	4	0	0	0	1	0	0	0	0	0	0	1
Intercept	5	5/25/2016	1		2	AK 128								1	1		40		1				1	0	0	1	0	0	0	0	0	0	0	1				9	0	1	0	0	0	0	0	0	0	1	1
Intercept	5	5/9/2016	1		2	AK132								2	1		50		1				1	0	0	0	0	1	0	0	0	0	0	1				4	0	0	0	0	0	0	0	0	0	0	1
Intercept	5	5/9/2016	1		2	AK132								2	1		5		1				1	0	0	0	0	1	0	0	0	0	0	2	1	3	2	6	0	0	0	0	0	0	0	0	0	0	1
Intercept	5	5/9/2016	1		2	AK132								2	1		22		1				1	0	0	0	0	0	0	1	0	0	0	2	1	5	2	14	0	0	0	0	0	0	0	0	0	0	1
Intercept	5	5/9/2016	1		2	AK132								4	1		9		1				2											2	2		2	12	0	0	0	0	0	0	0	0	0	0	1
Intercept	5	5/9/2016	1		2	AK132								2	1		21		1				2											2	1	6	2	14	0	0	0	0	0	0	0	0	0	0	1
Intercept	5	5/9/2016	1		2	AK132								2	1		5		1				2											2	1	0	2	23	0	0	0	0	0	0	0	0	0	0	1
Intercept	5	5/9/2016	1		2	DL1452								2	1		9		1				2											2	2		2	4	0	0	0	0	0	0	0	0	0	0	1
Intercept	5	5/9/2016	1		2	Delta 1452								2	1		6		1				1	0	0	0	0	0	0	1	0	0	0	1				7	0	0	0	1	0	0	0	0	0	0	1
Intercept	5	5/9/2016	1		2	Delta 1452								2	1		5		1				1	0	0	0	0	0	0	1	0	0	0	1				7	0	0	0	0	0	0	0	0	0	0	1
Intercept	5	5/9/2016	1		2	Delta 1452								2	1		5		1				2											2	1	3	2	5	0	0	0	0	0	0	0	0	0	0	1
Intercept	5	5/9/2016	1		2	Delta 1452								2	1		5		1				2											2	1	1	1	2	0	0	0	0	0	0	0	0	0	0	1
Intercept	5	5/9/2016	1		2	Delta 1452								1	1		6		1				2											2	1	1	2	6	0	0	0	0	0	0	0	0	0	0	1
Intercept	5	5/14/2016	1		2	AK 126								1	1		11		1				1	0	0	0	0	0	0	1	0	0	0	2	2		2	16	0	0	0	0	0	0	0	0	1	0	1
Intercept	5	5/20/2016	1		2	AK 124								2	1		42		1				1	1	0	0	0	0	0	0	0	0	0	2	1	5	1	14	0	0	0	0	0	0	0	0	0	0	1
Intercept	5	5/20/2016	1		2	AK 124								2	1		9		1				2											2	1	0	2	1	0	0	0	0	0	0	0	0	0	0	1
Intercept	5	5/20/2016	1		2	AK 124								3	1		43		1				1	0	0	0	0	1	0	0	0	0	0	2	1	0	2	5	0	0	0	0	0	0	0	0	0	0	1
Intercept	5	5/20/2016	1		2	AK 124								3	1		42		1				1	0	0	0	0	1	0	0	0	0	0	2	1	0	2	4	0	0	0	0	0	0	0	0	0	0	1
Intercept	5	5/20/2016	1		2	AK 124								3	1		37		1				1	0	0	0	0	1	0	0	0	0	0	2	1	0	2	9	0	0	0	0	0	0	0	0	0	0	0
Intercept	5	5/20/2016	1		2	AK 124								3	1		47		1				2											2	1	0	2	1	0	0	0	0	0	0	0	0	0	0	1
Intercept	5	5/14/2016	1		2	AK 126								2	1		32		1				1	0	0	1	0	1	0	0	0	0	0	1				14	0	0	0	0	0	0	0	0	0	0	1
Intercept	5	5/14/2016	1		2	AK 126								1	1		5		1				1	0	0	0	0	1	0	0	0	0	0	1				8	0	0	0	0	0	0	0	0	0	0	1
Intercept	5	5/14/2016	1		2	AS 126								3	1		25		1				1	0	0	0	0	1	0	0	0	0	0	1				7	0	0	0	1	0	0	0	0	0	0	1
Intercept	5	5/14/2016	1		2	AS 126								3	12				1				1	0	0	0	1	0	0	0	0	0	0	2	1	1	2	30	0	0	0	0	0	0	0	0	0	0	1
Intercept	5	5/14/2016	1		2	AS 126								3	1		47		1				1	0	0	0	0	1	0	0	0	0	0	2	1	0	2	3	0	0	0	1	0	0	0	0	0	0	1
Intercept	5	5/14/2016	1		2	AS 126								3	1		11		1				2											2	1	0	2	5	0	0	0	0	0	0	0	0	0	0	1
Intercept	5	5/20/2016	1		2	DL 667								3	1		9		1				2											2	1	1	1	5	0	0	0	0	0	0	0	0	0	0	1
Intercept	5	5/20/2016	1		2	DL 667								2	1		10		1				2											2	1	1	2	10	0	0	0	0	0	0	0	0	0	0	1
Intercept	5	5/20/2016	1		2	DL 667								2	1		34		1				2											2	1	1	2	10	0	0	0	0	0	0	0	0	0	0	1
Intercept	5	5/20/2016	1		2	DL 667								4	1		48		1				1	0	0	0	0	1	0	0	0	0	0	2	1	0	2	12	0	0	0	0	0	0	0	0	0	0	1
Intercept	5	5/20/2016	1		2	DL 667								2	1		46		1				1	0	0	0	0	0	0	1	0	0	0	1				8	0	0	0	0	0	0	0	0	0	0	1
Intercept	5	5/20/2016	1		2	DL 667								2	1		6		1				2											2	1	3	2	5	0	0	0	0	0	0	0	0	0	0	1
Intercept	5	5/20/2016	1		2	Dl 667								2	1		42		1				2											2	1	1	2	3	0	0	0	0	0	0	0	0	0	0	1
Intercept	5	5/20/2016	1		2	DL 667								4	1		43		1				2											2	1	0	2	3	0	0	0	0	0	0	0	0	0	0	1
Intercept	8	8/25/2016	1		2	AS 194								3	9				1				2											1				3	0	0	0	0	0	0	0	0	0	0	1
Intercept	6	6/5/2016	1		2	AS 128								3	1		43		1				2											2	1	2	2	6	0	0	0	0	0	0	0	0	0	0	1
Intercept	6	6/5/2016	1		2	AS 128								1	1		12		1				1	0	0	0	0	0	0	1	0	0	0	1				7	0	0	0	0	0	0	0	0	0	0	1
Intercept	6	6/5/2016	1		2	AS 128								1	1		33		4				1	0	0	1	1	0	0	0	0	0	0	1				12	0	1	0	1	0	0	0	0	0	1	1
Intercept	6	6/5/2016	1		2	AS 128								1	1		40		4				1	0	0	0	1	0	0	0	0	0	0	1				10	0	1	0	0	0	0	0	0	0	1	1
Intercept	6	6/5/2016	1		2	AS 128								3	1		5		1				1	1	0	0	0	0	0	0	0	0	0	2	1	2	1	2	0	0	0	1	0	0	0	0	0	0	0
Intercept	6	6/5/2016	1		2	AS 128								1	1		40		4				1	0	0	1	1	0	0	0	0	0	0	1				10	0	1	0	0	0	0	0	0	0	1	1
Intercept	6	6/5/2016	1		2	AS 128								1	1		9		4				1	0	0	1	1	0	0	0	0	0	0	1				12	0	1	0	1	0	0	0	0	0	1	1
Intercept	5	5/25/2016	1		2	Dl 1452								1	1		5		4				1	0	0	1	1	0	0	0	0	0	0	1				12	0	1	0	0	0	0	0	0	0	1	1
Intercept	5	5/25/2016	1		2	Dl 1452								1	1		5		4				1	0	0	1	1	0	0	0	0	0	0	1				10	0	1	0	1	0	0	0	0	0	1	1
Intercept	5	5/25/2016	1		2	Dl 1452								1	7			9	4				1	0	0	1	1	0	0	0	0	0	0	2	1	0	2	13	0	1	0	1	0	0	0	0	0	1	1
Intercept	5	5/25/2016	1		2	Dl 1452								1	1		38		4				1	0	0	1	1	0	0	0	0	0	0	1				11	0	1	0	1	0	0	0	0	0	1	1
Intercept	5	5/25/2016	1		2	Dl 1452								2	1		47		1				2											1				2	0	0	0	0	0	0	0	0	0	0	1
Intercept	5	5/31/2016	1		2	AS 126								1	1		50		4				1	0	0	1	1	0	0	0	0	0	0	1				10	0	1	0	0	0	0	0	0	0	1	1
Intercept	5	5/31/2016	1		2	AS 126								1	1		43		4				1	0	0	1	1	0	0	0	0	0	0	1				10	0	1	0	0	0	0	0	0	0	1	1
Intercept	5	5/31/2016	1		2	AS 126								1	1		24		4				1	0	0	1	1	0	0	0	0	0	0	2	1	1	1	11	0	1	0	0	0	0	0	0	0	1	1
Intercept	5	5/31/2016	1		2	AS 126								1	1		43		4				1	0	0	1	1	0	0	0	0	0	0	1				10	0	1	0	0	0	0	0	0	0	1	1
Intercept	5	5/31/2016	1		2	AS 126								1	1		44		4				1	0	0	1	1	0	0	0	0	0	0	1				10	0	1	0	0	0	0	0	0	0	1	1
Intercept	5	5/31/2016	1		2	AS 126								4	1		3		1				2											2	1	2	2	5	0	0	0	0	0	0	0	0	0	0	1
Intercept	5	5/25/2016	1		2	AS 132								2	1		12		1				1	0	0	0	0	1	0	0	0	0	0	2	2		2	7	0	0	0	0	0	0	0	0	0	1	1
Intercept	5	5/25/2016	1		2	AS 132								1	1		5		4				1	0	0	1	1	0	0	0	0	0	0	1				13	0	1	0	1	0	0	0	0	0	1	0
Intercept	5	5/25/2016	1		2	AS 132								1	1		47		1				1	0	0	0	0	0	0	1	0	0	0	2	2		2	21	0	0	0	0	0	0	0	0	1	1	1
Intercept	5	5/25/2016	1		2	AS 132								2	1		44		1				2											2	1	2	2	9	0	0	0	0	0	0	0	0	0	0	1
Intercept	5	5/25/2016	1		2	AS 132								1	1		38		4				1	0	0	1	1	0	0	0	1	0	0	2	1	0	2	11	0	1	0	0	0	0	0	0	0	1	1
Intercept	5	5/25/2016	1		2	AS 132								1	1		43		4				1	0	0	1	1	0	0	0	0	0	0	2	1	1	1	11	0	1	0	1	0	0	0	0	0	1	1
Intercept	5	5/25/2016	1		2	AS 132								2	1		47		1				1	1	0	0	0	0	0	0	0	0	0	2	1	0	2	4	0	0	0	1	0	0	0	0	0	0	0
Intercept	6	6/5/2016	1		2	AS 124								1	1		9		4				1	0	0	1	1	0	0	0	0	0	0	2	1	3	1	12	0	1	0	1	0	0	0	0	0	1	1
Intercept	6	6/5/2016	1		2	AS 124								3	1		5		1				2											1				0	0	0	0	0	0	0	0	0	0	0	0
Intercept	6	6/6/2016	1		2	AK 124								3	1		5		1				2											2	1	0	2	13	0	0	0	0	0	0	0	0	0	0	1
Intercept	6	6/5/2016	1		2	AK 124								4	1		43		1				2											2	1	7	2	6	0	0	0	0	0	0	0	0	0	0	1
Intercept	6	6/5/2016	1		2	AK 124								1	1		42		4				1	0	0	1	1	1	0	0	0	0	0	1				9	0	1	0	0	0	0	0	0	0	1	1
Intercept	6	6/5/2016	1		2	AK 124								2	1		6		1				1	0	0	0	0	1	0	0	0	0	0	2	2		2	4	0	0	0	0	0	0	0	0	0	0	1
Intercept	6	6/5/2016	1		2	AK 124								1	1		21		4				1	0	0	1	0	1	0	0	0	0	0	2	1	1	1	9	0	1	0	1	0	0	0	0	0	1	0
Intercept	6	6/5/2016	1		2	AK 124								3	1		6		1				2											2	1	2	2	5	0	0	0	0	0	0	0	0	0	0	1
Intercept	6	6/5/2016	1		2	AK 124								1	1		29		4				1	0	0	1	1	0	0	0	0	0	0	2	1	2	1	15	0	1	0	0	0	0	1	0	0	1	1
Intercept	6	6/5/2016	1		2	AK 124								1	3				4				1	0	0	1	1	0	0	0	0	0	0	1				14	0	1	0	1	0	0	0	0	0	1	1
Intercept	6	6/8/2016	1		2	AK 124								4	1		38		1				1	0	0	0	0	0	0	1	0	0	0	2	1	0	2	10	0	0	0	0	0	0	0	0	0	1	1
Intercept	6	6/2/2016	1		2	AK 124								1	1		32		4				1	0	0	1	1	0	0	0	0	0	0	1				11	0	1	0	1	0	0	0	0	0	1	1
Intercept	6	6/2/2016	1		2	AK 124								1	2				4				1	0	0	1	1	0	0	0	0	0	0	1				12	0	1	0	1	0	0	0	0	0	1	1
Intercept	6	6/2/2016	1		2	AK 124								4	1		21		1				2											2	1	1	1	4	0	0	0	0	0	0	0	0	0	0	1
Intercept	6	6/2/2016	1		2	AK 124								1	1		32		3		2		1	0	0	0	0	1	0	0	0	0	0	1				6	0	0	0	0	0	1	0	0	0	0	1
Intercept	6	6/2/2016	1		2	AK 124								1	1		40		4				1	1	0	1	1	0	0	0	0	0	0	1				11	0	1	0	1	0	0	0	0	0	1	1
Intercept	6	6/2/2016	1		2	AK 124								4	1		47		1				1	0	0	0	0	0	1	0	0	0	0	2	1	2	2	6	0	0	0	0	0	0	0	0	0	0	1
Intercept	6	6/1/2016	1		2	AK124								2	1		43		1				2											1				60	0	0	0	0	0	0	0	0	0	0	1
Intercept	6	6/2/2016	1		2	AK124								2	1		47		1				1	0	0	0	0	1	0	0	0	0	0	2	1	4	2	8	0	0	0	0	0	0	0	0	0	0	1
Intercept	6	6/2/2016	1		2	AK124								1	1		9		4				1	0	0	1	0	0	0	0	0	0	0	1				11	0	1	0	0	0	0	0	0	0	1	1
Intercept	6	6/2/2016	1		2	AK124								3	1		47		1				2											2	1	1	2	1	0	0	0	0	0	0	0	0	0	0	1
Intercept	6	6/2/2016	1		2	AK124								2	1		13		1				1	0	0	0	0	0	1	1	0	0	0	2	1	1	2	14	0	0	0	0	0	0	0	0	0	0	1
Intercept	8	8/23/2016	1		2	AK126								1	1		20		4				1	0	0	0	1	0	0	0	0	0	0	1				9	0	1	0	0	0	0	0	0	0	1	1
Intercept	8	8/23/2016	1		2	AK126								1	1		48		4				1	0	0	1	1	0	0	0	0	0	0	2	1	1	1	12	0	1	0	1	0	0	0	0	0	1	1
Intercept	8	8/23/2016	1		2	AK126								1	1		47		4				1	0	0	1	1	0	0	0	0	0	0	1				10	0	1	0	0	0	0	0	0	0	1	1
Intercept	8	8/23/2016	1		2	AK126								1	1		35		4				1	0	0	1	1	0	0	0	0	0	0	1				11	0	1	0	0	0	0	0	0	0	1	1
Intercept	8	8/23/2016	1		2	AK126								2	1		38		1				1	0	0	0	0	1	0	1	0	0	0	1				7	0	0	0	0	0	0	0	0	0	0	1
Intercept	8	8/23/2016	1		2	AK126								1	1		15		1				1	0	0	1	0	0	0	0	0	0	0	1				6	0	0	0	1	0	0	0	0	0	0	1
Intercept	8	8/18/2016	1		2	DLT1960								1	1		9		4				1	0	0	1	1	0	0	0	0	0	0	2	1	1	1	13	0	1	0	1	0	0	0	0	0	1	1
Intercept	8	8/18/2016	1		2	DLT1960								1	1		46		4				1	0	0	1	1	0	0	0	0	0	0	1				11	0	1	0	1	0	0	0	0	0	1	1
Intercept	6	6/2/2016	1		2	Delta 667								1	1		43		4				1	0	0	1	1	0	0	0	0	0	0	1				12	0	1	0	1	0	0	0	0	0	1	1
Intercept	6	6/2/2016	1		2	Delta 667								1	1		38		4				1	0	0	1	1	0	0	0	0	0	0	1				11	0	1	0	1	0	0	0	0	0	1	1
Intercept	6	6/2/2016	1		2	Delta 667								2	1		46		1				2											1				1	0	0	0	0	0	0	0	0	0	0	1
Intercept	6	6/2/2016	1		2	Delta 667								1	1		14		1				1	0	0	0	0	1	0	1	0	0	0	1				5	0	0	0	0	0	0	0	0	1	0	0
Intercept	6	6/2/2016	1		2	Delta 667								1	1		23		4				1	0	0	1	1	1	0	0	0	0	0	1				11	0	1	0	1	0	0	0	0	0	1	1
Intercept	6	6/2/2016	1		2	Delta 667								1	1		50		4				1	0	0	1	1	1	0	0	0	0	0	1				13	0	1	0	1	0	0	0	0	0	1	1
Intercept	6	6/2/2016	1		2	Delta 667								1	1		21		4				1	1	0	1	1	0	0	0	0	0	0	1				11	0	1	0	1	0	0	0	0	0	1	1
Intercept	6	6/2/2016	1		2	Delta 667								1	1		38		4				1	0	1	1	1	0	0	0	0	0	0	1				12	0	1	0	1	0	0	0	0	0	1	1
Intercept	6	6/2/2016	1		2	Delta 667								1	7			9	4				1	0	0	1	1	0	0	0	0	0	0	1				11	0	1	0	1	0	0	0	0	0	1	1
Intercept	6	6/2/2016	1		2	Delta 667								1	1		1		1				1	0	0	1	1	0	0	0	0	0	0	1				11	0	1	0	1	0	0	0	0	0	1	1
Intercept	6	6/2/2016	1		2	Delta 667								1	1		49		4				1	0	0	1	1	0	0	0	0	0	0	1				11	0	1	0	1	0	0	0	0	0	1	1
Intercept	6	6/2/2016	1		2	Delta 667								1	1		9		4				1	0	0	1	1	0	0	0	0	0	0	1				11	0	1	0	1	0	0	0	0	0	1	1
Intercept	6	6/5/2016	1		2	Delta 1452								1	1		13		1				1	0	0	0	0	0	0	1	0	0	0	2	1	3	2	18	0	0	0	1	0	0	0	0	0	0	1
Intercept	6	6/5/2016	1		2	Delta 1452								1	1		9		4				1	0	0	1	1	0	0	0	0	0	0	1				11	0	1	0	1	0	0	0	0	0	1	1
Intercept	6	6/5/2016	1		2	Delta 1452								3	1		5		1				2											2	1	1	1	6	0	0	0	0	0	0	0	0	0	0	1
Intercept	6	6/5/2016	1		2	Delta 1452								2	1		28		1				1	0	0	0	0	0	0	1	0	0	0	1				4	0	0	0	0	0	0	0	0	0	1	1
Intercept	6	6/5/2016	1		2	Delta 1452								3	1		23		1				2											2	1	0	2	5	0	0	0	0	0	0	0	0	0	0	1
Intercept	6	6/5/2016	1		2	Delta 1452								4	1		5		1				1	0	0	0	0	1	0	0	0	0	0	2	1	1	2	3	0	0	0	0	0	0	0	0	0	0	1
Intercept	6	6/5/2016	1		2	Delta 1452								2	1		20		1				1	0	0	0	0	0	0	1	0	0	0	1				12	0	0	0	0	0	0	0	0	0	0	1
Intercept	6	6/5/2016	1		2	Delta 1452								2	1		5		1				1	0	0	0	0	1	0	0	0	0	0	1				10	0	0	0	0	0	0	0	0	0	0	1
Intercept	6	6/5/2016	1		2	Delta 1452								1	1		33		4				1	0	0	1	1	1	0	0	0	0	0	2	1	2	1	10	0	1	0	0	0	0	0	0	0	1	1
Intercept	6	6/15/2016	1		2	Delta 1452								1	1		22		4				1	0	0	1	1	1	0	0	0	0	0	1				11	0	1	0	0	0	0	0	0	0	1	1
Intercept	6	6/5/2016	1		2	Delta 1452								1	1		28		4				1	1	0	1	1	0	0	0	0	0	0	2	1	1	1	10	0	1	0	0	0	0	0	0	0	1	1
Intercept	6	6/11/2016	1		2	Delta 1960								1	1		9		4				1	0	0	1	1	0	0	0	0	0	0	1				14	0	1	0	1	0	0	0	0	0	1	1
Intercept	6	6/11/2016	1		2	Delta 1960								1	1		13		4				1	0	0	1	1	0	0	0	0	0	0	1				13	0	1	0	0	0	0	0	0	0	1	1
Intercept	6	6/11/2016	1		2	Delta 1960								1	1		10		4				1	0	0	1	1	0	0	0	0	0	0	2	2		2	14	0	1	0	0	0	0	1	0	0	1	1
Intercept	6	6/11/2016	1		2	Delta 1960								1	1		9		4				1	0	0	1	1	0	0	0	0	0	0	2	1	1	2	13	0	1	0	0	0	0	0	0	0	1	1
Intercept	6	6/14/2016	1		2	AK 128								1	1		44		1				2											2	3		2	4	0	0	0	0	0	0	0	0	0	0	1
Intercept	6	6/14/2016	1		2	AK 128								2	1		23		1				1	0	0	0	0	0	0	1	0	0	0	2	1	3	2	9	0	0	0	1	0	0	0	0	0	1	1
Intercept	6	6/14/2016	1		2	AK 128								3	1		5		1				1	0	0	0	0	1	0	0	0	0	0	2	1	1	2	12	0	0	0	1	0	0	0	0	0	0	1
Intercept	6	6/14/2016	1		2	AK 128								2	1		50		1				1	0	0	0	0	0	0	1	0	0	0	2	1	25	2	28	0	0	0	0	0	0	0	0	0	0	1
Intercept	6	6/14/2016	1		2	AK 128								2	1		9		1				2											2	1	4	1	6	0	0	0	0	0	0	0	0	0	0	1
Intercept	6	6/14/2016	1		2	AK 128								2	1		3		1				2											2	2		2	6	0	0	0	0	0	0	0	0	0	0	1
Intercept	6	6/14/2016	1		2	AK 128								1	1		40		4				1	0	1	1	1	0	0	0	0	0	0	2	1	1	1	12	0	1	0	0	0	0	0	0	0	1	1
Intercept	6	6/14/2016	1		2	AS 128								1	35	S Africa			4				1	0	0	1	1	0	0	0	0	0	0	1				9	0	1	0	0	0	0	0	0	0	1	1
Intercept	6	6/14/2016	1		2	AS 128								1	1		9		1				1	0	0	1	1	0	0	1	0	0	0	1				6	0	0	0	1	0	0	0	0	0	0	0
Intercept	6	6/14/2016	1		2	AS 128								1	30				1				1	1	0	0	1	0	0	0	0	0	0	2	1	7	2	14	0	0	0	0	0	0	0	0	0	0	1
Intercept	6	6/8/2016	1		2	AS 126								1	1		13		1				1	1	0	0	0	1	0	0	0	0	0	2	1	2	2	9	0	0	0	1	0	0	0	0	0	0	1
Intercept	6	6/11/2016	1		2	AS 194								1	7			2	4				1	0	0	1	1	0	0	0	0	0	0	1				13	0	1	0	1	0	0	0	0	0	1	1
Intercept	6	6/11/2016	1		2	AS 194								3	1		1		1				2											2	1	0	2	6	0	0	0	0	0	0	0	0	0	0	1
Intercept	6	6/11/2016	1		2	AS 194								2	1		33		1				2											1				7	0	0	0	0	0	0	0	0	0	0	1
Intercept	6	6/11/2016	1		2	AS 194								1	1		13		1				1	1	0	1	0	1	0	0	0	0	0	2	1	1	2	12	0	0	0	1	0	0	0	0	0	0	1
Intercept	6	6/11/2016	1		2	AS 194								1	1		47		4				1	0	0	1	1	0	0	0	0	0	0	2	1	1	1	13	0	1	0	1	0	0	0	0	0	1	1
Intercept	6	6/11/2016	1		2	AS 194								2	1		10		1				2											1				7	0	0	0	0	0	0	0	0	0	0	1
Intercept	6	6/11/2016	1		2	AS 194								2	1		47		1				2											2	1	3	2	8	0	0	0	0	0	0	0	0	0	0	1
Intercept	6	6/11/2016	1		2									1	1		5		4				1	0	0	1	1	0	0	0	0	0	0	2	1	1	2	13	0	1	0	1	0	0	0	0	0	1	1
Intercept	6	6/11/2016	1		2	AS 194								1	1		11		4				1	0	0	1	1	0	0	0	0	0	0	2	1	7	1	13	0	1	0	1	0	0	0	0	0	1	1
Intercept	6	6/11/2016	1		2	AS 194								1	1		47		4				1	0	0	1	1	0	0	0	0	0	0	1				13	0	1	0	1	0	0	0	0	0	1	1
Intercept	6	6/11/2016	1		2	AS 194								1	1		5		4				1	0	0	1	1	0	0	0	0	0	0	2	1	0	2	13	0	1	0	1	0	0	0	0	0	1	1
Intercept	6	6/11/2016	1		2	AS 194								2	1		47		1				2											2	2		2	2	0	0	0	0	0	0	0	0	0	0	1
Intercept	6	6/11/2016	1		2	AS 194								1	1		21		1				1	0	0	1	1	0	0	0	0	0	0	1				7	0	0	0	0	0	0	0	0	0	1	1
Intercept	6	6/11/2016	1		2	AS 194								4	1		12		3		2		1	0	0	0	0	0	0	1	0	0	0	2	1	2	2	5	0	0	0	0	0	0	0	0	1	0	0
Intercept	6	6/11/2016	1		2	DL 1960								1	1		9		4				1	0	0	1	1	0	0	0	0	0	0	1				14	0	1	0	0	0	0	0	0	0	1	1
Intercept	6	6/11/2016	1		2	DL 1960								1	1		38		4				1	0	0	1	1	0	0	0	0	0	0	1				14	0	1	0	0	0	0	0	0	0	1	1
Intercept	6	6/11/2016	1		2	DL 1960								1	1		42		1				2											2	1	1	2	7	0	0	0	0	0	0	0	0	0	0	1
Intercept	6	6/11/2016	1		2	DL 1960								1	1		23		1				1	0	0	0	0	0	0	0	1	0	0	1				9	0	0	0	0	0	0	0	0	0	0	1
Intercept	6	6/8/2016	1		2	AS 126								3	1		48		1				2											2	1	0	2	3	0	0	0	0	0	0	0	0	0	0	1
Intercept	6	6/8/2016	1		2	AS 126								3	1		9		1				1	1	0	0	0	0	0	0	0	0	0	2	2		2	21	0	0	0	1	0	0	0	0	0	0	1
Intercept	6	6/11/2016	1		2	DL 1960								1	1		13		4				1	1	0	1	1	0	0	0	0	0	0	1				14	0	1	0	1	0	0	0	0	0	1	1
Intercept	6	6/11/2016	1		2	DL 1960								1	1		46		4				1	0	0	1	1	0	0	0	0	0	0	1				13	0	1	0	0	0	0	0	0	0	1	1
Intercept	6	6/11/2016	1		2	DL 1960								1	1		10		4				1	0	0	1	1	0	0	0	0	0	0	1				13	0	1	0	1	0	0	0	0	0	1	1
Intercept	6	6/8/2016	1		2	AS 126								1	1		46		4				1	0	0	0	1	0	0	0	0	0	0	1				10	0	1	0	0	0	0	0	0	0	1	1
Intercept	6	6/8/2016	1		2	AS 126								1	1		6		4				1	0	0	1	1	0	0	0	0	0	0	1				11	0	1	0	0	0	0	0	0	0	1	1
Intercept	6	6/8/2016	1		2	AS 126								1	1		50		4				1	0	0	1	1	0	0	0	0	0	0	1				10	0	1	0	1	0	0	0	0	0	1	1
Intercept	6	6/8/2016	1		2	AS 126								1	1		1		4				1	0	0	1	1	0	0	0	0	0	0	1				10	0	1	0	0	0	0	0	0	0	1	1
Intercept	6	6/8/2016	1		2	AS 126								3	1		47		1				2											2	1	0	2	1	0	0	0	0	0	0	0	0	0	0	1
Intercept	6	6/8/2016	1		2	AS 126								1	1		46		4				1	0	0	1	1	0	0	0	0	0	0	1				10	0	1	0	0	0	0	0	0	0	1	1
Intercept	6	6/8/2016	1		2	AS 126								1	1		35		4				1	0	0	1	1	0	0	0	0	0	0	1				11	0	1	0	0	0	0	0	0	0	1	1
Intercept	6	6/14/2016	1		2	AS 128								3	1		25		1				1	0	0	0	0	0	0	0	0	1	0	2	2		2	14	0	0	0	0	0	0	0	0	1	0	0
Intercept	9	9/16/2016	1		2	AK 184								1	1		43		4				1	0	0	1	1	0	0	0	0	0	0	1				12	0	1	0	1	0	0	0	0	0	1	1
Intercept	9	9/16/2016	1		2	AK 184								3	1		47		1				2											2	1	1	2	5	0	0	0	0	0	0	0	0	0	0	1
Intercept	9	9/16/2016	1		2	AK 184								1	20				1				1	0	0	1	0	0	0	0	0	0	0	1				7	0	0	0	0	0	0	0	0	0	1	1
Intercept	9	9/16/2016	1		2	AK 184								3	1		35		1				1	0	0	0	0	1	0	0	0	0	0	2	1	0	2	10	0	0	0	0	0	0	0	0	0	0	1
Intercept	9	9/16/2016	1		2	AK 184								1	1		14		4				1	0	0	1	1	0	0	0	0	0	0	1				11	0	1	0	1	0	0	0	0	0	1	1
Intercept	9	9/16/2016	1		2	AK 184								1	1		37		1				2											2	1	1	1	3	0	0	0	0	0	0	0	0	0	0	1
Intercept	9	9/16/2016	1		2	AK 184								1	1		9		4				1	0	0	1	1	0	0	0	0	0	0	1				13	0	1	0	0	0	0	0	0	0	1	1
Intercept	9	9/24/2016	1		2	AK 126								1	1		10		4				1	0	0	1	1	0	0	0	0	0	0	2	1	1	1	14	0	1	0	1	0	0	0	0	0	1	1
Intercept	9	9/24/2016	1		2	AK 126								1	1		5		4				1	0	0	1	1	1	0	0	0	0	0	1				13	0	1	0	1	0	0	0	0	0	1	1
Intercept	9	9/29/2016	1		2	AK 126								1	7			2	4				1	0	0	1	1	0	0	0	0	0	0	2	1	6	1	12	0	1	0	1	0	0	0	0	0	1	1
Intercept	9	9/24/2016	1		2	AK 126								1	1		25		1				1	1	0	0	0	0	0	0	0	0	0	1				14	0	0	0	1	0	0	0	0	0	0	1
Intercept	9	9/24/2016	1		2	AK 126								1	1		33		4				1	0	0	1	1	0	0	0	0	0	0	2	1	1	1	13	0	1	0	1	0	0	0	0	0	1	1
Intercept	9	9/24/2016	1		2	AK 126								1	1		6		4				1	0	0	1	1	0	0	0	0	0	0	1				13	0	1	0	1	0	0	0	0	0	1	1
Intercept	8	8/4/2016	1		2	DL 1960								2	1		1		3		2		2											1				28	0	0	0	0	0	0	0	0	0	0	1
Intercept	8	8/4/2016	1		2	DL 1960								2	1		22		1				2											2	2		2	10	0	0	0	0	0	0	0	0	0	0	1
Intercept	8	8/4/2016	1		2	DLT 1960								1	1		34		4				1	0	0	1	1	0	0	0	0	0	0	2	1	1	2	13	0	1	0	1	0	0	0	0	0	1	1
Intercept	8	8/4/2016	1		2	DLT 1960								2	1		23		1				1	0	0	0	0	1	0	0	0	0	0	2	1	3	2	13	0	0	0	1	0	0	0	0	0	0	1
Intercept	8	8/4/2016	1		2	DLT 1960								3	1		10		1				2											2	1	0	2	2	0	0	0	0	0	0	0	0	0	0	1
Intercept	8	8/4/2016	1		2	DLT 1960								3	1		50		1				2											2	1	0	2	0	0	0	0	0	0	0	0	0	0	0	0
Intercept	8	8/4/2016	1		2	DLT 1960								3	1		10		1				1	0	0	0	0	0	0	0	0	0	1	2	1	0	2	12	0	0	0	0	0	0	0	0	0	0	1
Intercept	8	8/4/2016	1		2	DLT 1960								1	1		25		4				1	0	0	1	1	0	0	0	0	0	0	1				12	0	1	0	1	0	0	0	0	0	1	1
Intercept	8	8/4/2016	1		2	DLT 1960								1	1		23		4				1	0	0	1	1	0	0	0	0	0	0	1				13	0	1	0	1	0	0	0	0	0	1	1
Intercept	8	8/4/2016	1		2	DLT 1960								1	1		25		1				1	0	0	1	0	1	0	0	0	0	0	1				8	0	0	0	1	0	0	0	0	0	1	1
Intercept	8	8/4/2016	1		2	DLT 1960								1	1		14		4				1	0	0	1	1	0	0	0	0	0	0	1				15	0	1	0	0	0	0	1	0	0	1	1
Intercept	8	8/4/2016	1		2	DLT 1960								1	1		13		4				1	0	0	1	1	0	0	0	0	0	0	1				15	0	1	0	0	0	0	0	0	0	1	1
Intercept	8	8/4/2016	1		2	DLT 1960								3	1		34		1				1	1	0	0	0	0	0	0	0	0	0	1				21	0	0	0	0	0	0	0	0	0	0	1
Intercept	8	8/1/2016	1		2	DLT 1611								1	1		3		4				1	0	0	1	1	0	0	0	0	0	0	2	1	1	1	12	0	1	0	0	0	0	0	0	0	1	1
Intercept	8	8/1/2016	1		2	DLT 1611								2	1		14		1				1	1	0	0	0	1	0	0	0	0	0	2	1	3	1	3	0	0	0	1	0	0	0	0	0	0	0
Intercept	8	8/1/2016	1		2	AS 124								1	1		16		1				1	1	0	0	0	0	0	0	0	0	0	2	1	2	2	0	0	0	0	0	0	0	0	0	0	0	0
Intercept	8	8/1/2016	1		2	AS 124								1	1		3		4				1	0	0	1	1	0	0	0	0	0	0	1				12	0	1	0	1	0	0	0	0	0	1	1
Intercept	8	8/1/2016	1		2	AS 124								3	1		37		1				1	1	0	0	0	0	0	0	0	0	0	2	2		2	7	0	0	0	0	0	0	0	0	0	0	1
Intercept	8	8/1/2016	1		2	AS 124								1	25				5	Canoe			1	1	0	0	0	0	0	0	0	0	0	1				60	0	0	0	0	0	0	0	0	0	0	1
Intercept	8	8/1/2016	1		2	DLT 1611								2	1		44		1				1	0	0	0	1	1	0	0	0	0	0	1				7	0	0	0	0	0	0	0	0	0	1	1
Intercept	6	6/14/2016	1		2	DLT 1611								1	1		32		4				1	0	0	1	1	0	0	0	0	0	0	1				10	0	1	0	0	0	0	0	0	0	1	1
Intercept	8	8/1/2016	1		2	AS 124								2	1		3		1				1	0	0	0	0	0	0	1	0	0	0	2	1	4	2	12	0	0	0	0	0	0	0	0	0	0	1
Intercept	8	8/1/2016	1		2	AS 124								2	1		5		1				2											2	1	0	2	13	0	0	0	0	0	0	0	0	0	0	0
Intercept	8	8/1/2016	1		2	DLT 1611								1	1		44		4				1	0	0	1	1	0	0	0	0	0	0	1				13	0	1	0	1	0	0	0	0	0	1	1
Intercept	8	8/1/2016	1		2	DLT 1611								1	1		23		4				1	0	0	1	1	0	0	0	0	0	0	1				13	0	1	0	0	0	0	0	0	0	1	1
Intercept	8	8/1/2016	1		2	DLT 1611								2	24				1				2											2	1	2	2	76	0	0	0	0	0	0	0	0	1	0	1
Intercept	8	8/1/2016	1		2	DLT 1611								1	1		3		4				1	0	0	1	1	0	0	0	0	0	0	1				13	0	1	0	0	0	0	0	0	0	1	1
Intercept	6	6/14/2016	1		2	DLT 1611								3	1		43		1				1	0	0	0	0	1	0	0	0	0	0	2	1	0	2	6	0	0	0	0	0	0	0	0	0	0	1
Intercept	6	6/14/2016	1		2	Delta 1611								1	1		35		4				1	0	0	1	1	0	0	0	0	0	0	1				11	0	1	0	0	0	0	0	0	0	1	1
Intercept	6	6/14/2016	1		2	Delta 1611								1	1		7		4				1	0	0	1	0	0	0	0	0	0	0	2	1	0	2	10	0	1	0	0	0	0	0	0	0	1	1
Intercept	6	6/14/2016	1		2	Delta 1611								2	1		5		1				1	0	0	0	0	0	0	1	0	0	0	2	2		2	9	0	0	0	1	0	0	0	0	0	0	1
Intercept	6	6/14/2016	1		2	Delta 1611								1	1		44		4				1	0	0	1	1	0	0	0	0	0	0	1				11	0	1	0	0	0	0	0	1	0	1	1
Intercept	6	6/14/2016	1		2	Delta 1611								2	1		43		1				2											2	1	2	1	6	0	0	0	0	0	0	0	0	0	0	1
Intercept	6	6/14/2016	1		2	Delta 1611								1	1		17		4				1	1	0	1	1	0	0	0	0	0	0	2	1	3	1	11	0	1	0	0	0	0	0	0	0	1	1
Intercept	6	6/14/2016	1		2	Delta 1611								1	1		43		4				1	0	0	1	1	0	0	0	0	0	0	1				11	0	1	0	0	0	0	0	0	0	1	1
Intercept	6	6/14/2016	1		2	Delta 1611								1	1		40		1				2											1				6	0	0	0	0	0	0	0	0	0	0	1
Intercept	8	8/1/2016	1		2	ak120								2	1		9		1				1	0	0	0	0	0	0	1	0	0	0	2	2		2	16	0	0	0	0	0	0	0	0	0	0	1
Intercept	8	8/1/2016	1		2	AS 128								1	1		5		4				1	0	0	0	1	0	0	0	0	0	0	1				9	0	1	0	0	0	0	0	0	0	1	1
Intercept	8	8/1/2016	1		1	AS 128								1	1		19		1				1	0	0	1	0	1	0	0	0	0	0	1				14	0	0	0	0	0	0	0	0	0	1	0
Intercept	8	8/1/2016	1		2	AS 128								2	1		5		1				1	0	0	1	0	1	0	0	0	0	0	2	1	3	2	5	0	0	0	0	0	0	0	0	0	1	1
Intercept	8	8/1/2016	1		2	AS 128								1	1		43		1				1	0	0	0	0	0	0	0	1	0	0	2	1	4	1	10	0	0	0	0	0	0	0	0	0	0	1
Intercept	8	8/1/2016	1		2	AS 128								2	1		6		1				1	0	0	0	0	1	0	0	0	0	0	1				7	0	0	0	0	0	0	0	0	1	0	0
Intercept	8	8/1/2016	1		2	AS 128								4	1		5		1				1	0	0	0	0	1	0	0	0	0	0	2	1	0	2	22	0	0	0	0	0	0	0	0	1	0	1
Intercept	8	8/1/2016	1		2	AS 128								2	1		31		1				1	0	0	1	0	1	0	0	0	0	0	1				13	0	0	0	1	0	0	0	0	1	0	1
Intercept	8	8/1/2016	1		2	AS 128								2	1		47		1				1	0	0	0	0	0	0	1	0	0	0	2	1	0	2	14	0	0	0	0	0	0	0	0	0	0	0
Intercept	8	8/1/2016	1		2	AS 128								3	1		15		1				2											1				1	0	0	0	0	0	0	0	0	0	0	1
Intercept	8	8/1/2016	1		2	AS 128								3	1		15		1				2											2	1	7	2	1	0	0	0	0	0	0	0	0	0	0	1
Intercept	8	8/1/2016	1		2	AS 124								1	1		9		4				1	0	0	1	1	0	0	0	0	0	0	1				12	0	1	0	1	0	0	0	0	0	1	1
Intercept	8	8/1/2016	1		2	AS 124								1	1		25		4				1	0	0	1	1	0	0	0	0	0	0	1				12	0	1	0	1	0	0	0	0	0	1	1
Intercept	8	8/1/2016	1		2	AS 124								1	1		5		4				1	0	0	1	1	0	0	0	0	0	0	2	1	1	2	10	0	1	0	0	0	0	0	0	0	1	1
Intercept	9	9/5/2016	1		2	AK 128								2	1		5		1				2											2	1	4	2	5	0	0	0	0	0	0	0	0	0	0	1
Intercept	9	9/5/2016	1		2	AK 128								1	1		21		4				1	0	0	1	1	0	0	0	0	0	0	1				12	0	1	0	0	0	0	0	0	0	1	1
Intercept	9	9/5/2016	1		2	AK 128								1	1		21		4				1	0	0	1	1	0	0	0	0	0	0	2	1	1	1	11	0	1	0	0	0	0	0	0	0	1	1
Intercept	9	9/5/2016	1		2	AK 128								2	1		6		1				1	0	0	0	0	0	0	1	0	0	0	1				4	0	0	0	0	0	0	0	0	0	0	1
Intercept	9	9/5/2016	1		2	AK 128								1	1		5		1				1	1	0	0	1	1	0	0	0	0	0	1				5	0	0	0	1	0	0	0	0	0	0	1
Intercept	9	9/5/2016	1		2	AK 128								1	1		9		1				1	0	0	0	0	1	0	0	0	0	0	2	1	1	1	5	0	0	0	0	0	0	0	0	0	0	1
Intercept	9	9/5/2016	1		2	AK 124								1	1		5		1				1	0	0	0	0	0	0	0	0	0	1	1				5	0	0	0	0	0	0	0	0	0	1	1
Intercept	9	9/5/2016	1		2	AK 124								2	1		22		1				2											2	1	2	2	10	0	0	0	0	0	0	0	0	0	0	1
Intercept	9	9/5/2016	1		2	AK 124								1	1		5		1				1	0	0	1	0	0	0	0	0	0	0	2	1	3	1	5	0	0	0	1	0	0	0	0	0	0	1
Intercept	9	9/5/2016	1		2	AK 124								1	1		5		1				1	0	0	1	0	0	0	0	0	0	0	2	1	2	1	5	0	0	0	1	0	0	0	0	0	1	1
Intercept	9	9/5/2016	1		2	AK 124								3	1		5		1				2											1				5	0	0	0	0	0	0	0	0	0	0	1
Intercept	9	9/1/2016	1		2	AK 184								1	1		49		4				1	0	0	1	1	0	0	0	0	0	0	1				14	0	1	0	1	0	0	0	0	0	1	1
Intercept	9	9/1/2016	1		2	AK 184								1	1		38		1				1	1	0	1	0	0	0	0	0	0	0	1				4	0	0	0	1	0	0	0	0	0	0	1
Intercept	9	9/1/2016	1		2	AK 184								1	3				4				1	0	0	1	1	0	0	0	0	0	0	1				13	0	1	0	1	0	0	0	0	0	1	1
Intercept	9	9/1/2016	1		2	AK 184								1	1		13		4				1	0	0	1	1	0	0	0	0	0	0	1				11	0	1	0	1	0	0	0	0	0	1	1
Intercept	9	9/1/2016	1		2	AK 184								1	1		13		4				1	0	0	1	1	0	0	0	0	0	0	2	1	1	1	11	0	1	0	1	0	0	0	0	0	1	1
Intercept	9	9/1/2016	1		2	AK 184								3	1		37		1				2											2	1	0	2	1	0	0	0	0	0	0	0	0	0	0	1
Intercept	9	9/1/2016	1		2	AK 184								1	1		14		4				1	0	0	1	1	0	0	0	0	0	0	1				11	0	1	0	1	0	0	0	0	0	1	1
Intercept	9	9/5/2016	1		2	AK 128								2	1		36		1				1	0	0	0	0	1	0	0	0	0	0	2	1	3	2	4	0	0	0	0	0	0	0	0	0	1	1
Intercept	9	9/5/2016	1		2	Delta 1214								1	1		35		1				1	0	0	1	1	0	0	0	0	0	0	2	1	1	1	7	0	0	0	1	0	0	0	0	0	1	1
Intercept	9	9/9/2016	1		2	AK 126								1	3				4				1	0	0	0	1	0	0	0	0	0	0	1				12	0	1	0	0	0	0	0	0	0	1	1
Intercept	9	9/9/2016	1		2	AK 126								1	3				4				1	0	0	0	1	0	0	0	0	0	0	1				12	0	1	0	0	0	0	0	0	0	1	1
Intercept	8	8/1/2016	1		2	AK 124								2	1		31		1				1	0	0	0	0	1	0	0	0	0	0	2	2		2	40	0	0	0	0	0	0	0	0	0	0	1
Intercept	9	9/9/2016	1		2	AK 126								3	1		47		1				2											2	1	0	2	1	0	0	0	0	0	0	0	0	0	0	1
Intercept	9	9/9/2016	1		2	AK 126								1	1		17		4				1	0	0	1	1	0	0	0	0	0	0	1				12	0	1	0	0	0	0	0	0	0	1	1
Intercept	9	9/9/2016	1		2	AK 126								4	1		38		1				2											2	1	0	2	21	0	0	0	0	0	0	0	0	0	0	1
Intercept	9	9/9/2016	1		2	AK 126								1	3				4				1	0	0	0	1	0	0	0	0	0	0	1				12	0	1	0	0	0	0	0	0	0	1	1
Intercept	9	9/5/2016	1		2	Delta 1214								2	1		5		1				1	0	0	0	0	0	0	1	0	0	0	1				3	0	0	0	0	0	0	0	0	0	1	1
Intercept	9	9/5/2016	1		2	Delta 1214								2	1		43		1				1	0	0	0	0	1	0	0	0	0	0	1				4	0	0	0	0	0	0	0	0	0	0	1
Intercept	9	9/5/2016	1		2	Delta 1214								1	1		8		4				1	0	0	1	1	0	0	0	0	0	0	2	1	1	1	10	0	1	0	0	0	0	0	0	0	1	1
Intercept	9	9/5/2016	1		2	Delta 1214								1	1		9		1				1	0	0	0	0	1	0	0	0	0	0	2	1	13	2	13	0	0	0	0	0	0	0	0	0	1	1
Intercept	8	8/18/2016	1		2	DLT 1960								1	1		9		4				1	0	0	1	1	0	0	0	0	0	0	1				12	0	1	0	0	0	0	0	0	0	1	1
Intercept	8	8/18/2016	1		2	DLT 1960								1	1		23		1				1	0	0	1	1	0	0	0	0	0	0	1				7	0	0	0	1	0	0	0	0	0	1	1
Intercept	8	8/18/2016	1		2	DLT 1960								1	1		30		1				1	0	0	1	1	0	0	0	0	0	0	2	1	1	1	9	0	0	0	1	0	0	0	0	0	1	1
Intercept	8	8/18/2016	1		2	DLT 1960								1	1		46		4				1	0	0	1	1	0	0	0	0	0	0	1				13	0	1	0	1	0	0	0	0	0	1	1
Intercept	8	8/18/2016	1		2	DLT 1960								1	1		22		4				1	0	0	1	1	0	0	0	0	0	0	2	1	5	1	11	0	1	0	1	0	0	0	0	0	1	1
Intercept	8	8/18/2016	1		2	DLT 1960								3	1		50		1				2											2	1	0	2	4	0	0	0	0	0	0	0	0	0	0	1
Intercept	8	8/18/2016	1		2	DLT 1960								1	1		24		4				1	0	0	1	1	0	0	0	0	0	0	1				11	0	1	0	1	0	0	0	0	0	1	1
Intercept	8	8/18/2016	1		2	DLT 1960								1	1		22		4				1	0	0	1	1	0	0	0	0	0	0	1				11	0	1	0	1	0	0	0	0	0	1	1
Intercept	8	8/18/2016	1		2	DLT 1960								3	1		13		1				2											2	1	1	1	4	0	0	0	0	0	0	0	0	0	0	1
Intercept	8	8/18/2016	1		2	DLT 1960								2	1		23		1				1	0	0	0	0	0	0	1	0	0	0	2	1	1	2	6	0	0	0	0	0	0	0	0	0	0	1
Intercept	8	8/18/2016	1		2	AS 194								1	1		17		4				1	0	0	1	1	0	0	0	0	0	0	1				10	0	1	0	0	0	0	0	0	0	1	1
Intercept	8	8/18/2016	1		2	AS 194								1	1		22		4				1	0	0	1	1	0	0	0	0	0	0	1				15	0	1	0	0	0	0	1	0	0	1	1
Intercept	8	8/18/2016	1		2	AS 194								2	1		32		1				1	0	0	0	0	1	0	0	0	0	0	1				13	0	0	0	1	0	0	0	0	0	0	1
[truncated: 3,927 more rows]
[truncated: 5,000 more columns]
