# Supplementary material for: Small sight—Big might: Economic impact of bird tourism shows opportunities for rural communities and biodiversity conservation
Source: PLoS One. 2022 Jul 6;17(7):e0268594. doi: 10.1371/journal.pone.0268594 (PMC9258859; doi:10.1371/journal.pone.0268594)
Supplement: S1 Code — (RMD) [file pone.0268594.s007.Rmd]

---
title: "Birdwatch"
author: "Tobias Schwoerer"
date: "4/22/2021"
output: html_document
---

#1. import data
```{r}
library(dplyr)
library(tidyr)
library(ggplot2)
data <- read.csv("D:/Dropbox/DATA/2016_AVSP/2016 AVSP Total Final CSV Data (7-24-17).csv", stringsAsFactors = F)

#columnNames <- colnames(data)
#write.csv(columnNames,"columnNames.csv")
``` 

#2. Overall spending by category scaled to the population of visitors (here bird watchers)
These spending numbers are then entered into the regional IMPLAN models.
AVSP uses various data to get to the population of visitors, see https://www.alaskatia.org/marketing/alaska-visitors-statistics-program-avsp-vii
To scale spending measured by the AVSP survey, we used multipliers calculated from the AVSP VII report's Table 8.1 on p. 8-1 about marketshares for three groups based on answers to Q1: 1) visitors for pleasure/vacation, 2) visiting friends, and 3) business. 
Then, scaling up to visitor population after weighting data based on exit location and mode
by adding the spending scale factor based on estimated market share all based on Q1 (see ref at the beg. of this section) Q1 = 1 vacation or =2 visiting friends/relatives, exclude business trips
```{r}
#subsetting data
birders <- subset(data, Q20_3==1)
birders$scale_fct <- with(birders, ifelse(Q1==1,438.9396, ifelse(Q1==2,267.4039, 278.5853)))
spend <- select(birders, Q19_r1_c1:Q19_r210_c6)
spend_b_scaled <- spend * birders$scale_fct *birders$WEIGHT_COMBO

#transforming into long format
dlong <- spend_b_scaled%>%
  gather("variable","value")%>%
  na.omit()
```

##estimated birders per region, visits
```{r}
b_region <- read.csv("D:/Dropbox/DATA/2016_AVSP/birders_by_region.csv", stringsAsFactors = FALSE)

b_region2 <- b_region%>%
  select(-c("location_code","X"))
b_region2 <- b_region2%>%
  distinct()%>%
 group_by(Audobon_Region)%>%
  summarize(sum=sum(birders.total))

birders <- distinct(b_region, ID, .keep_all=T)
total_birders <- sum(birders$birders.total)
```

##creating separate variables for spending category and locations
```{r}
dlong$variable <- sub('.....', '', dlong$variable)
loc_cat_list <- strsplit(dlong$variable, "_c")
df <- do.call(rbind.data.frame, loc_cat_list)
dlong <- cbind(dlong,df)
names(dlong)[3] <- "location_code"
names(dlong)[4] <- "spending_category"
dlong <- dlong[-1]

#creating integer variables
dlong$location_code <- as.integer(dlong$location_code)
dlong$spending_category <- as.integer(dlong$spending_category)
```

##aggregating and generating output file
```{r}
ref <-  read.csv("D:/Dropbox/DATA/2016_AVSP/regions_ref_sheet.csv", stringsAsFactors = F)
colnames(ref)[1] <- gsub('^...','',colnames(ref)[1])
ref <- select(ref, location_code, Audobon_Region)
catSpendTotals <- dlong%>%
  left_join(ref, by=c("location_code"))%>%
  group_by(Audobon_Region,spending_category)%>%
  summarise(Total = sum(value))
write.csv(catSpendTotals,file="D:/Dropbox/z_Toby_personal/Consulting/2019_Audubon/R_analysis_output/catSpendTotals.csv")
```

#3. Descriptive statistics (birders and non-birders)
```{r}
#creating non-weighted per person expenditure using info from Q11 (non-cruise) and Q18 (cruise)
data$totalExp <- coalesce(data$Q11_r1_c1,data$Q18_r1_c1)
data$perExp <- data$totalExp/data$Q37
#sum of activities, Q20Total
data <- data%>%
 mutate(Q20Total = rowSums(across(Q20_1:Q20_29),na.rm=T))
#creating smaller dataset
data2 <- data%>%
  select(Q1, Q3, Q6, Q8, Q20_1:Q20_29, Q26, Q26a, Q37, Q42, Q43, Q44, perExp, Q20Total, WEIGHT_COMBO)
#creating numeric hh income (before taxes) variable using midpoint
Q44_table <- read.csv("D:/Dropbox/DATA/2016_AVSP/Q44_table.csv", stringsAsFactors = F)
data2 <- data2%>%
  left_join(Q44_table,by=c("Q44"="code"))%>%
  mutate(Q42 = ifelse(Q42==1,1,ifelse(Q42==2,0,NA)))

b_data <- subset(data2, Q20_3==1)
nb_data <- subset(data2, Q20_3==0)
```

```{r}
library(survey)

b_data2 <- svydesign(id=~0, weights=~WEIGHT_COMBO,data=b_data)
nb_data2 <- svydesign(id=~0, weights=~WEIGHT_COMBO,data=nb_data)

svymean(~perExp+Q37+Q6+Q8+Q20Total+midpt_income+Q42,b_data2,na=TRUE)
svymean(~perExp+Q37+Q6+Q8+Q20Total+midpt_income+Q42,nb_data2,na=TRUE)
svyvar(~perExp+Q37+Q6+Q8+Q20Total+midpt_income+Q42,design = b_data2, na = TRUE)
svyvar(~perExp+Q37+Q6+Q8+Q20Total+midpt_income+Q42,design = nb_data2, na = TRUE)
#Example of code used for categorical variables to get frequencies, Q3, Q26a, Q1
svytable(~Q43, design = nb_data2)
```


#4. Ebird data analysis
Ebird's Basic Dataset (EBD) is available for download at ebird.org/data/download.
```{r}
data <- read.csv("D:/Dropbox/DATA/2021_ebird/ebd_US-AK_prv_relSep-2021.csv", stringsAsFactors = FALSE)
ref_bcr_code <- read.csv("D:/Dropbox/DATA/2021_ebird/ref_bcr_code.csv", stringsAsFactors = FALSE)

data$OBSERVATION.DATE <- format(as.Date(data$OBSERVATION.DATE, format="%d/%m/%Y"),"%Y")
data$OBSERVATION.DATE <- as.numeric(data$OBSERVATION.DATE)

data_2000s <- subset(data, OBSERVATION.DATE>2000 & OBSERVATION.DATE<2013)

#creating county and bcr.code reference file
ref <- data_2000s%>%
  select(BCR.CODE,COUNTY)%>%
  na.omit()%>%
  distinct()

bcr <- data_2000s%>%
  left_join(ref,by="COUNTY")%>%
  group_by(BCR.CODE.y, OBSERVER.ID)%>%
  summarize(count=n(),
            sum=sum(NUMBER.OBSERVERS),
            avg=sum/count)
bcr[is.na(bcr)] <- 1

bcr2 <- bcr%>%
  group_by(BCR.CODE.y)%>%
  summarize(total=sum(avg),
            sd=sd(avg),
            mean=mean(avg),
            cv=sd/mean)%>%
  left_join(ref_bcr_code, by=c("BCR.CODE.y"="BCR.CODE"))%>%
  select(Audobon_Region,total, sd, mean,cv)
write.csv(bcr2, "D:/Dropbox/DATA/2021_ebird/bcr2.csv")
```
